# Supplementary material for: Single-cell specific and interpretable machine learning models for sparse scChIP-seq data imputation
Source: PLoS One. 2022 Jul 1;17(7):e0270043. doi: 10.1371/journal.pone.0270043 (PMC9249201; doi:10.1371/journal.pone.0270043)
Supplement: S1 Table — (XLSX) [file pone.0270043.s002.xlsx]

## Sheet: Sheet1
encode_id	accession	replication	sample	target	assembly
/experiments/ENCSR000AHD/	ENCSR000AHD	isogenic	MCF-7	CTCF	hg38
/experiments/ENCSR000AHF/	ENCSR000AHF	isogenic	MCF-7	TAF1	hg38
/experiments/ENCSR000AKA/	ENCSR000AKA	isogenic	GM12878	H3K4me3	hg38
/experiments/ENCSR000AKB/	ENCSR000AKB	isogenic	GM12878	CTCF	hg38
/experiments/ENCSR000AKC/	ENCSR000AKC	isogenic	GM12878	H3K27ac	hg38
/experiments/ENCSR000AKD/	ENCSR000AKD	isogenic	GM12878	H3K27me3	hg38
/experiments/ENCSR000AKF/	ENCSR000AKF	isogenic	GM12878	H3K4me1	hg38
/experiments/ENCSR000AKG/	ENCSR000AKG	isogenic	GM12878	H3K4me2	hg38
/experiments/ENCSR000AKH/	ENCSR000AKH	isogenic	GM12878	H3K9ac	hg38
/experiments/ENCSR000AKI/	ENCSR000AKI	isogenic	GM12878	H4K20me1	hg38
/experiments/ENCSR000AKK/	ENCSR000AKK	isogenic	endothelial_cell_of_umbilical_vein	H3K27me3	hg38
/experiments/ENCSR000AKM/	ENCSR000AKM	isogenic	endothelial_cell_of_umbilical_vein	H3K4me2	hg38
/experiments/ENCSR000AKN/	ENCSR000AKN	isogenic	endothelial_cell_of_umbilical_vein	H3K4me3	hg38
/experiments/ENCSR000AKO/	ENCSR000AKO	isogenic	K562	CTCF	hg38
/experiments/ENCSR000AKP/	ENCSR000AKP	isogenic	K562	H3K27ac	hg38
/experiments/ENCSR000AKQ/	ENCSR000AKQ	isogenic	K562	H3K27me3	hg38
/experiments/ENCSR000AKR/	ENCSR000AKR	isogenic	K562	H3K36me3	hg38
/experiments/ENCSR000AKS/	ENCSR000AKS	isogenic	K562	H3K4me1	hg38
/experiments/ENCSR000AKT/	ENCSR000AKT	isogenic	K562	H3K4me2	hg38
/experiments/ENCSR000AKU/	ENCSR000AKU	isogenic	K562	H3K4me3	hg38
/experiments/ENCSR000AKV/	ENCSR000AKV	isogenic	K562	H3K9ac	hg38
/experiments/ENCSR000AKX/	ENCSR000AKX	isogenic	K562	H4K20me1	hg38
/experiments/ENCSR000ALB/	ENCSR000ALB	isogenic	endothelial_cell_of_umbilical_vein	H3K27ac	hg38
/experiments/ENCSR000ALK/	ENCSR000ALK	isogenic	keratinocyte	H3K27ac	hg38
/experiments/ENCSR000ALO/	ENCSR000ALO	isogenic	keratinocyte	H3K4me3	hg38
/experiments/ENCSR000ALU/	ENCSR000ALU	isogenic	H1	H3K27me3	hg38
/experiments/ENCSR000ALV/	ENCSR000ALV	isogenic	mammary_epithelial_cell	CTCF	hg38
/experiments/ENCSR000ALW/	ENCSR000ALW	isogenic	mammary_epithelial_cell	H3K27ac	hg38
/experiments/ENCSR000ALX/	ENCSR000ALX	isogenic	mammary_epithelial_cell	H3K27me3	hg38
/experiments/ENCSR000ALY/	ENCSR000ALY	isogenic	mammary_epithelial_cell	H3K36me3	hg38
/experiments/ENCSR000ALZ/	ENCSR000ALZ	isogenic	mammary_epithelial_cell	H3K9ac	hg38
/experiments/ENCSR000AMA/	ENCSR000AMA	isogenic	HepG2	CTCF	hg38
/experiments/ENCSR000AMB/	ENCSR000AMB	isogenic	HepG2	H3K36me3	hg38
/experiments/ENCSR000AMC/	ENCSR000AMC	isogenic	HepG2	H3K4me2	hg38
/experiments/ENCSR000AMD/	ENCSR000AMD	isogenic	HepG2	H3K9ac	hg38
/experiments/ENCSR000AMG/	ENCSR000AMG	isogenic	H1	H3K4me3	hg38
/experiments/ENCSR000AMH/	ENCSR000AMH	isogenic	H1	H4K20me1	hg38
/experiments/ENCSR000AMJ/	ENCSR000AMJ	isogenic	mammary_epithelial_cell	H3K4me1	hg38
/experiments/ENCSR000AMK/	ENCSR000AMK	isogenic	mammary_epithelial_cell	H3K4me2	hg38
/experiments/ENCSR000AML/	ENCSR000AML	isogenic	mammary_epithelial_cell	H3K4me3	hg38
/experiments/ENCSR000AMM/	ENCSR000AMM	isogenic	mammary_epithelial_cell	H4K20me1	hg38
/experiments/ENCSR000AMO/	ENCSR000AMO	isogenic	HepG2	H3K27ac	hg38
/experiments/ENCSR000AMP/	ENCSR000AMP	isogenic	HepG2	H3K4me3	hg38
/experiments/ENCSR000AMQ/	ENCSR000AMQ	isogenic	HepG2	H4K20me1	hg38
/experiments/ENCSR000AMR/	ENCSR000AMR	anisogenic	fibroblast_of_lung	H3K27ac	hg38
/experiments/ENCSR000AMS/	ENCSR000AMS	anisogenic	fibroblast_of_lung	H3K27me3	hg38
/experiments/ENCSR000AMT/	ENCSR000AMT	anisogenic	fibroblast_of_lung	H3K36me3	hg38
/experiments/ENCSR000AMU/	ENCSR000AMU	anisogenic	fibroblast_of_lung	H3K4me1	hg38
/experiments/ENCSR000AMV/	ENCSR000AMV	anisogenic	fibroblast_of_lung	H3K4me2	hg38
/experiments/ENCSR000AMW/	ENCSR000AMW	anisogenic	fibroblast_of_lung	H3K4me3	hg38
/experiments/ENCSR000AMX/	ENCSR000AMX	anisogenic	fibroblast_of_lung	H3K9ac	hg38
/experiments/ENCSR000AMY/	ENCSR000AMY	anisogenic	fibroblast_of_lung	H4K20me1	hg38
/experiments/ENCSR000ANA/	ENCSR000ANA	isogenic	H1	H3K4me1	hg38
/experiments/ENCSR000ANB/	ENCSR000ANB	isogenic	H1	H3K36me3	hg38
/experiments/ENCSR000ANC/	ENCSR000ANC	isogenic	H1	H3K4me2	hg38
/experiments/ENCSR000AND/	ENCSR000AND	isogenic	H1	H3K9ac	hg38
/experiments/ENCSR000ANF/	ENCSR000ANF	isogenic	skeletal_muscle_myoblast	H3K27ac	hg38
/experiments/ENCSR000ANG/	ENCSR000ANG	isogenic	skeletal_muscle_myoblast	H3K27me3	hg38
/experiments/ENCSR000ANH/	ENCSR000ANH	isogenic	skeletal_muscle_myoblast	H3K36me3	hg38
/experiments/ENCSR000ANI/	ENCSR000ANI	isogenic	skeletal_muscle_myoblast	H3K4me1	hg38
/experiments/ENCSR000ANJ/	ENCSR000ANJ	isogenic	skeletal_muscle_myoblast	H3K4me2	hg38
/experiments/ENCSR000ANK/	ENCSR000ANK	isogenic	skeletal_muscle_myoblast	H3K4me3	hg38
/experiments/ENCSR000ANL/	ENCSR000ANL	isogenic	skeletal_muscle_myoblast	H3K9ac	hg38
/experiments/ENCSR000ANM/	ENCSR000ANM	isogenic	skeletal_muscle_myoblast	H4K20me1	hg38
/experiments/ENCSR000ANO/	ENCSR000ANO	anisogenic	fibroblast_of_lung	CTCF	hg38
/experiments/ENCSR000ANP/	ENCSR000ANP	isogenic	H1	H3K27ac	hg38
/experiments/ENCSR000ANQ/	ENCSR000ANQ	isogenic	skeletal_muscle_myoblast	H3K79me2	hg38
/experiments/ENCSR000ANR/	ENCSR000ANR	isogenic	skeletal_muscle_myoblast	H3K9me3	hg38
/experiments/ENCSR000ANS/	ENCSR000ANS	isogenic	myotube	CTCF	hg38
/experiments/ENCSR000ANU/	ENCSR000ANU	isogenic	myotube	H2AFZ	hg38
/experiments/ENCSR000ANV/	ENCSR000ANV	isogenic	myotube	H3K27ac	hg38
/experiments/ENCSR000ANW/	ENCSR000ANW	isogenic	myotube	H3K36me3	hg38
/experiments/ENCSR000ANX/	ENCSR000ANX	isogenic	myotube	H3K4me1	hg38
/experiments/ENCSR000ANY/	ENCSR000ANY	isogenic	myotube	H3K4me2	hg38
/experiments/ENCSR000ANZ/	ENCSR000ANZ	isogenic	myotube	H3K4me3	hg38
/experiments/ENCSR000AOA/	ENCSR000AOA	isogenic	HeLa-S3	CTCF	hg38
/experiments/ENCSR000AOC/	ENCSR000AOC	isogenic	HeLa-S3	H3K27ac	hg38
/experiments/ENCSR000AOE/	ENCSR000AOE	isogenic	HeLa-S3	H3K4me2	hg38
/experiments/ENCSR000AOF/	ENCSR000AOF	isogenic	HeLa-S3	H3K4me3	hg38
/experiments/ENCSR000AOG/	ENCSR000AOG	isogenic	HeLa-S3	H3K79me2	hg38
/experiments/ENCSR000AOH/	ENCSR000AOH	isogenic	HeLa-S3	H3K9ac	hg38
/experiments/ENCSR000AOI/	ENCSR000AOI	isogenic	HeLa-S3	H4K20me1	hg38
/experiments/ENCSR000AOL/	ENCSR000AOL	isogenic	HepG2	H3K27me3	hg38
/experiments/ENCSR000AON/	ENCSR000AON	isogenic	myotube	H3K79me2	hg38
/experiments/ENCSR000AOO/	ENCSR000AOO	isogenic	astrocyte	CTCF	hg38
/experiments/ENCSR000AOQ/	ENCSR000AOQ	isogenic	astrocyte	H3K27ac	hg38
/experiments/ENCSR000AOU/	ENCSR000AOU	isogenic	astrocyte	H3K4me3	hg38
/experiments/ENCSR000AOV/	ENCSR000AOV	isogenic	GM12878	H2AFZ	hg38
/experiments/ENCSR000AOW/	ENCSR000AOW	isogenic	GM12878	H3K79me2	hg38
/experiments/ENCSR000AOY/	ENCSR000AOY	isogenic	myotube	H3K9ac	hg38
/experiments/ENCSR000AOZ/	ENCSR000AOZ	isogenic	myotube	H4K20me1	hg38
/experiments/ENCSR000APA/	ENCSR000APA	isogenic	skeletal_muscle_myoblast	H2AFZ	hg38
/experiments/ENCSR000APB/	ENCSR000APB	isogenic	HeLa-S3	H3K27me3	hg38
/experiments/ENCSR000APC/	ENCSR000APC	isogenic	K562	H2AFZ	hg38
/experiments/ENCSR000APD/	ENCSR000APD	isogenic	K562	H3K79me2	hg38
/experiments/ENCSR000APE/	ENCSR000APE	isogenic	K562	H3K9me3	hg38
/experiments/ENCSR000APF/	ENCSR000APF	anisogenic	osteoblast	CTCF	hg38
/experiments/ENCSR000APG/	ENCSR000APG	anisogenic	osteoblast	H2AFZ	hg38
/experiments/ENCSR000APH/	ENCSR000APH	anisogenic	osteoblast	H3K27ac	hg38
/experiments/ENCSR000API/	ENCSR000API	anisogenic	osteoblast	H3K36me3	hg38
/experiments/ENCSR000APJ/	ENCSR000APJ	anisogenic	osteoblast	H3K4me1	hg38
/experiments/ENCSR000APK/	ENCSR000APK	anisogenic	osteoblast	H3K4me2	hg38
/experiments/ENCSR000APL/	ENCSR000APL	anisogenic	osteoblast	H3K9me3	hg38
/experiments/ENCSR000APM/	ENCSR000APM	isogenic	fibroblast_of_dermis	CTCF	hg38
/experiments/ENCSR000APN/	ENCSR000APN	isogenic	fibroblast_of_dermis	H3K27ac	hg38
/experiments/ENCSR000APO/	ENCSR000APO	isogenic	fibroblast_of_dermis	H3K27me3	hg38
/experiments/ENCSR000APQ/	ENCSR000APQ	isogenic	fibroblast_of_dermis	H3K4me2	hg38
/experiments/ENCSR000APR/	ENCSR000APR	anisogenic	fibroblast_of_dermis	H3K4me3	hg38
/experiments/ENCSR000APS/	ENCSR000APS	isogenic	fibroblast_of_dermis	H3K9ac	hg38
/experiments/ENCSR000APV/	ENCSR000APV	isogenic	HepG2	H3K4me1	hg38
/experiments/ENCSR000APW/	ENCSR000APW	isogenic	HeLa-S3	H3K4me1	hg38
/experiments/ENCSR000APX/	ENCSR000APX	isogenic	H1	H2AFZ	hg38
/experiments/ENCSR000APY/	ENCSR000APY	isogenic	H1	H3K79me2	hg38
/experiments/ENCSR000AQA/	ENCSR000AQA	isogenic	K562	KDM5B	hg38
/experiments/ENCSR000AQC/	ENCSR000AQC	isogenic	H1	RBBP5	hg38
/experiments/ENCSR000AQF/	ENCSR000AQF	isogenic	K562	HDAC1	hg38
/experiments/ENCSR000AQG/	ENCSR000AQG	isogenic	K562	HDAC2	hg38
/experiments/ENCSR000AQH/	ENCSR000AQH	isogenic	K562	PHF8	hg38
/experiments/ENCSR000AQI/	ENCSR000AQI	isogenic	K562	RBBP5	hg38
/experiments/ENCSR000AQJ/	ENCSR000AQJ	isogenic	K562	SAP30	hg38
/experiments/ENCSR000AQK/	ENCSR000AQK	isogenic	H1	CHD1	hg38
/experiments/ENCSR000AQM/	ENCSR000AQM	isogenic	myotube	H3K9me3	hg38
/experiments/ENCSR000AQN/	ENCSR000AQN	isogenic	HeLa-S3	H2AFZ	hg38
/experiments/ENCSR000AQO/	ENCSR000AQO	isogenic	HeLa-S3	H3K9me3	hg38
/experiments/ENCSR000AQS/	ENCSR000AQS	anisogenic	osteoblast	H3K27me3	hg38
/experiments/ENCSR000AQT/	ENCSR000AQT	anisogenic	osteoblast	H4K20me1	hg38
/experiments/ENCSR000AQU/	ENCSR000AQU	isogenic	DND-41	CTCF	hg38
/experiments/ENCSR000AQV/	ENCSR000AQV	isogenic	DND-41	H2AFZ	hg38
/experiments/ENCSR000AQW/	ENCSR000AQW	isogenic	DND-41	H3K27ac	hg38
/experiments/ENCSR000AQX/	ENCSR000AQX	isogenic	DND-41	H3K36me3	hg38
/experiments/ENCSR000AQY/	ENCSR000AQY	isogenic	DND-41	H3K4me1	hg38
/experiments/ENCSR000AQZ/	ENCSR000AQZ	isogenic	DND-41	H3K4me2	hg38
/experiments/ENCSR000ARA/	ENCSR000ARA	isogenic	DND-41	H3K4me3	hg38
/experiments/ENCSR000ARB/	ENCSR000ARB	isogenic	DND-41	H3K79me2	hg38
/experiments/ENCSR000ARC/	ENCSR000ARC	isogenic	DND-41	H4K20me1	hg38
/experiments/ENCSR000ARD/	ENCSR000ARD	isogenic	GM12878	EZH2	hg38
/experiments/ENCSR000ARE/	ENCSR000ARE	isogenic	mammary_epithelial_cell	EZH2	hg38
/experiments/ENCSR000ARF/	ENCSR000ARF	isogenic	mammary_epithelial_cell	H2AFZ	hg38
/experiments/ENCSR000ARG/	ENCSR000ARG	isogenic	mammary_epithelial_cell	H3K9me3	hg38
/experiments/ENCSR000ARH/	ENCSR000ARH	isogenic	skeletal_muscle_myoblast	EZH2	hg38
/experiments/ENCSR000ARI/	ENCSR000ARI	isogenic	HepG2	EZH2	hg38
/experiments/ENCSR000ARL/	ENCSR000ARL	isogenic	keratinocyte	H2AFZ	hg38
/experiments/ENCSR000ARM/	ENCSR000ARM	isogenic	keratinocyte	H3K79me2	hg38
/experiments/ENCSR000ARN/	ENCSR000ARN	isogenic	keratinocyte	H3K9me3	hg38
/experiments/ENCSR000ARO/	ENCSR000ARO	anisogenic	fibroblast_of_lung	EZH2	hg38
/experiments/ENCSR000ARP/	ENCSR000ARP	anisogenic	fibroblast_of_lung	H2AFZ	hg38
/experiments/ENCSR000ARQ/	ENCSR000ARQ	anisogenic	fibroblast_of_lung	H3K9me3	hg38
/experiments/ENCSR000ART/	ENCSR000ART	isogenic	astrocyte	H3K9ac	hg38
/experiments/ENCSR000ARU/	ENCSR000ARU	isogenic	astrocyte	H4K20me1	hg38
/experiments/ENCSR000ARV/	ENCSR000ARV	isogenic	fibroblast_of_dermis	H3K4me1	hg38
/experiments/ENCSR000ARW/	ENCSR000ARW	isogenic	fibroblast_of_dermis	H3K79me2	hg38
/experiments/ENCSR000ARX/	ENCSR000ARX	isogenic	fibroblast_of_dermis	H3K9me3	hg38
/experiments/ENCSR000ARY/	ENCSR000ARY	isogenic	DND-41	H3K9ac	hg38
/experiments/ENCSR000ARZ/	ENCSR000ARZ	isogenic	DND-41	H3K9me3	hg38
/experiments/ENCSR000ASB/	ENCSR000ASB	isogenic	mammary_epithelial_cell	H3K79me2	hg38
/experiments/ENCSR000ASC/	ENCSR000ASC	isogenic	endothelial_cell_of_umbilical_vein	H2AFZ	hg38
/experiments/ENCSR000ASD/	ENCSR000ASD	isogenic	endothelial_cell_of_umbilical_vein	H3K79me2	hg38
/experiments/ENCSR000ASE/	ENCSR000ASE	isogenic	fibroblast_of_dermis	EZH2	hg38
/experiments/ENCSR000ASF/	ENCSR000ASF	anisogenic	fibroblast_of_lung	H3K79me2	hg38
/experiments/ENCSR000ASG/	ENCSR000ASG	isogenic	osteoblast	H3K79me2	hg38
/experiments/ENCSR000ASI/	ENCSR000ASI	isogenic	CD14-positive_monocyte	H2AFZ	hg38
/experiments/ENCSR000ASJ/	ENCSR000ASJ	isogenic	CD14-positive_monocyte	H3K27ac	hg38
/experiments/ENCSR000ASK/	ENCSR000ASK	isogenic	CD14-positive_monocyte	H3K27me3	hg38
/experiments/ENCSR000ASL/	ENCSR000ASL	isogenic	CD14-positive_monocyte	H3K36me3	hg38
/experiments/ENCSR000ASM/	ENCSR000ASM	isogenic	CD14-positive_monocyte	H3K4me1	hg38
/experiments/ENCSR000ASN/	ENCSR000ASN	isogenic	CD14-positive_monocyte	H3K4me3	hg38
/experiments/ENCSR000ASO/	ENCSR000ASO	isogenic	CD14-positive_monocyte	H3K79me2	hg38
/experiments/ENCSR000ASP/	ENCSR000ASP	isogenic	CD14-positive_monocyte	H3K9me3	hg38
/experiments/ENCSR000ASQ/	ENCSR000ASQ	isogenic	CD14-positive_monocyte	H4K20me1	hg38
/experiments/ENCSR000ASX/	ENCSR000ASX	isogenic	DND-41	H3K27me3	hg38
/experiments/ENCSR000ATB/	ENCSR000ATB	isogenic	endothelial_cell_of_umbilical_vein	H3K9me3	hg38
/experiments/ENCSR000ATC/	ENCSR000ATC	isogenic	HeLa-S3	EZH2	hg38
/experiments/ENCSR000ATD/	ENCSR000ATD	isogenic	HepG2	H3K9me3	hg38
/experiments/ENCSR000ATE/	ENCSR000ATE	isogenic	CD14-positive_monocyte	H3K4me2	hg38
/experiments/ENCSR000ATF/	ENCSR000ATF	isogenic	CD14-positive_monocyte	H3K9ac	hg38
/experiments/ENCSR000ATG/	ENCSR000ATG	anisogenic	fibroblast_of_dermis	H2AFZ	hg38
/experiments/ENCSR000ATH/	ENCSR000ATH	anisogenic	osteoblast	H3K4me3	hg38
/experiments/ENCSR000ATI/	ENCSR000ATI	isogenic	myotube	H3K27me3	hg38
/experiments/ENCSR000ATJ/	ENCSR000ATJ	isogenic	K562	HDAC6	hg38
/experiments/ENCSR000ATK/	ENCSR000ATK	isogenic	H1	PHF8	hg38
/experiments/ENCSR000ATN/	ENCSR000ATN	isogenic	CD14-positive_monocyte	CTCF	hg38
/experiments/ENCSR000ATR/	ENCSR000ATR	isogenic	H1	SAP30	hg38
/experiments/ENCSR000ATS/	ENCSR000ATS	isogenic	H1	SUZ12	hg38
/experiments/ENCSR000ATW/	ENCSR000ATW	isogenic	K562	CBX8	hg38
/experiments/ENCSR000AUC/	ENCSR000AUC	isogenic	K562	SUZ12	hg38
/experiments/ENCSR000AUP/	ENCSR000AUP	isogenic	B_cell	H3K27ac	hg38
/experiments/ENCSR000AUV/	ENCSR000AUV	anisogenic	B_cell	CTCF	hg38
/experiments/ENCSR000AUX/	ENCSR000AUX	anisogenic	B_cell	H2AFZ	hg38
/experiments/ENCSR000AUY/	ENCSR000AUY	anisogenic	B_cell	H3K4me2	hg38
/experiments/ENCSR000AUZ/	ENCSR000AUZ	isogenic	B_cell	EZH2	hg38
/experiments/ENCSR000AVA/	ENCSR000AVA	isogenic	H1	CHD7	hg38
/experiments/ENCSR000AVB/	ENCSR000AVB	isogenic	H1	HDAC2	hg38
/experiments/ENCSR000AVJ/	ENCSR000AVJ	isogenic	B_cell	H4K20me1	hg38
/experiments/ENCSR000BGA/	ENCSR000BGA	isogenic	PFSK-1	FOXP2	hg38
/experiments/ENCSR000BGB/	ENCSR000BGB	isogenic	SK-N-MC	FOXP2	hg38
/experiments/ENCSR000BGD/	ENCSR000BGD	isogenic	GM12878	POLR2A	hg38
/experiments/ENCSR000BGE/	ENCSR000BGE	isogenic	GM12878	SRF	hg38
/experiments/ENCSR000BGF/	ENCSR000BGF	isogenic	GM12878	REST	hg38
/experiments/ENCSR000BGI/	ENCSR000BGI	isogenic	GM12878	USF1	hg38
/experiments/ENCSR000BGK/	ENCSR000BGK	isogenic	HepG2	JUND	hg38
/experiments/ENCSR000BGL/	ENCSR000BGL	isogenic	HepG2	SIN3A	hg38
/experiments/ENCSR000BGM/	ENCSR000BGM	isogenic	HepG2	USF1	hg38
/experiments/ENCSR000BGO/	ENCSR000BGO	isogenic	HeLa-S3	POLR2A	hg38
/experiments/ENCSR000BGQ/	ENCSR000BGQ	isogenic	GM12878	SPI1	hg38
/experiments/ENCSR000BGR/	ENCSR000BGR	isogenic	GM12878	PBX3	hg38
/experiments/ENCSR000BGS/	ENCSR000BGS	isogenic	GM12878	TAF1	hg38
/experiments/ENCSR000BGT/	ENCSR000BGT	isogenic	GM12878	BATF	hg38
/experiments/ENCSR000BGU/	ENCSR000BGU	isogenic	GM12878	EBF1	hg38
/experiments/ENCSR000BGW/	ENCSR000BGW	isogenic	K562	SPI1	hg38
/experiments/ENCSR000BGX/	ENCSR000BGX	isogenic	K562	SIX5	hg38
/experiments/ENCSR000BGY/	ENCSR000BGY	isogenic	GM12878	IRF4	hg38
/experiments/ENCSR000BGZ/	ENCSR000BGZ	isogenic	GM12878	TCF12	hg38
/experiments/ENCSR000BHA/	ENCSR000BHA	isogenic	GM12878	BCL11A	hg38
/experiments/ENCSR000BHB/	ENCSR000BHB	isogenic	GM12878	EP300	hg38
/experiments/ENCSR000BHC/	ENCSR000BHC	isogenic	GM12878	ZBTB33	hg38
/experiments/ENCSR000BHD/	ENCSR000BHD	isogenic	GM12878	PAX5	hg38
/experiments/ENCSR000BHJ/	ENCSR000BHJ	isogenic	GM12878	PAX5	hg38
/experiments/ENCSR000BHK/	ENCSR000BHK	isogenic	GM12878	SP1	hg38
/experiments/ENCSR000BHM/	ENCSR000BHM	isogenic	H1	REST	hg38
/experiments/ENCSR000BHN/	ENCSR000BHN	isogenic	H1	POLR2A	hg38
/experiments/ENCSR000BHO/	ENCSR000BHO	isogenic	H1	TAF1	hg38
/experiments/ENCSR000BHP/	ENCSR000BHP	isogenic	HepG2	FOSL2	hg38
/experiments/ENCSR000BHS/	ENCSR000BHS	isogenic	HeLa-S3	GABPA	hg38
/experiments/ENCSR000BHT/	ENCSR000BHT	isogenic	HeLa-S3	TAF1	hg38
/experiments/ENCSR000BHU/	ENCSR000BHU	isogenic	HepG2	RXRA	hg38
/experiments/ENCSR000BHZ/	ENCSR000BHZ	isogenic	GM12892	POLR2A	hg38
/experiments/ENCSR000BIA/	ENCSR000BIA	isogenic	GM12892	POLR2AphosphoS5	hg38
/experiments/ENCSR000BIB/	ENCSR000BIB	isogenic	GM12892	TAF1	hg38
/experiments/ENCSR000BIC/	ENCSR000BIC	isogenic	H1	POLR2AphosphoS5	hg38
/experiments/ENCSR000BID/	ENCSR000BID	isogenic	HepG2	BHLHE40	hg38
/experiments/ENCSR000BIE/	ENCSR000BIE	isogenic	HepG2	CTCF	hg38
/experiments/ENCSR000BIF/	ENCSR000BIF	isogenic	GM12878	POLR2AphosphoS5	hg38
/experiments/ENCSR000BII/	ENCSR000BII	isogenic	GM12891	POU2F2	hg38
/experiments/ENCSR000BIJ/	ENCSR000BIJ	isogenic	GM12891	SPI1	hg38
/experiments/ENCSR000BIK/	ENCSR000BIK	isogenic	GM12891	POLR2A	hg38
/experiments/ENCSR000BIL/	ENCSR000BIL	isogenic	GM12891	POLR2AphosphoS5	hg38
/experiments/ENCSR000BIM/	ENCSR000BIM	isogenic	GM12891	TAF1	hg38
/experiments/ENCSR000BIQ/	ENCSR000BIQ	isogenic	H1	SIX5	hg38
/experiments/ENCSR000BIR/	ENCSR000BIR	isogenic	H1	SP1	hg38
/experiments/ENCSR000BIS/	ENCSR000BIS	isogenic	H1	SIN3A	hg38
/experiments/ENCSR000BIT/	ENCSR000BIT	isogenic	H1	TCF12	hg38
/experiments/ENCSR000BIU/	ENCSR000BIU	isogenic	H1	USF1	hg38
/experiments/ENCSR000BIV/	ENCSR000BIV	isogenic	H1	SRF	hg38
/experiments/ENCSR000BIW/	ENCSR000BIW	isogenic	H1	GABPA	hg38
/experiments/ENCSR000BJA/	ENCSR000BJA	isogenic	H1	EGR1	hg38
/experiments/ENCSR000BJD/	ENCSR000BJD	isogenic	GM12878	RXRA	hg38
/experiments/ENCSR000BJE/	ENCSR000BJE	isogenic	GM12878	SIX5	hg38
/experiments/ENCSR000BJG/	ENCSR000BJG	isogenic	HepG2	TCF12	hg38
/experiments/ENCSR000BJH/	ENCSR000BJH	isogenic	GM12891	PAX5	hg38
/experiments/ENCSR000BJI/	ENCSR000BJI	isogenic	GM12892	PAX5	hg38
/experiments/ENCSR000BJJ/	ENCSR000BJJ	isogenic	SK-N-SH	REST	hg38
/experiments/ENCSR000BJK/	ENCSR000BJK	isogenic	HepG2	GABPA	hg38
/experiments/ENCSR000BJL/	ENCSR000BJL	isogenic	HepG2	REST	hg38
/experiments/ENCSR000BJM/	ENCSR000BJM	isogenic	HepG2	POLR2A	hg38
/experiments/ENCSR000BJN/	ENCSR000BJN	isogenic	HepG2	TAF1	hg38
/experiments/ENCSR000BJO/	ENCSR000BJO	isogenic	Panc1	REST	hg38
/experiments/ENCSR000BJP/	ENCSR000BJP	isogenic	PFSK-1	REST	hg38
/experiments/ENCSR000BJW/	ENCSR000BJW	isogenic	H1	RXRA	hg38
/experiments/ENCSR000BJX/	ENCSR000BJX	isogenic	HepG2	SP1	hg38
/experiments/ENCSR000BJZ/	ENCSR000BJZ	isogenic	GM12878	BCLAF1	hg38
/experiments/ENCSR000BKA/	ENCSR000BKA	isogenic	GM12878	ETS1	hg38
/experiments/ENCSR000BKB/	ENCSR000BKB	isogenic	GM12878	MEF2A	hg38
/experiments/ENCSR000BKC/	ENCSR000BKC	isogenic	H1	ATF3	hg38
/experiments/ENCSR000BKD/	ENCSR000BKD	isogenic	H1	YY1	hg38
/experiments/ENCSR000BKE/	ENCSR000BKE	isogenic	HepG2	ATF3	hg38
/experiments/ENCSR000BKH/	ENCSR000BKH	isogenic	K562	BCLAF1	hg38
/experiments/ENCSR000BKJ/	ENCSR000BKJ	isogenic	GM12891	YY1	hg38
/experiments/ENCSR000BKK/	ENCSR000BKK	isogenic	H1	EP300	hg38
/experiments/ENCSR000BKP/	ENCSR000BKP	isogenic	H1	JUND	hg38
/experiments/ENCSR000BKQ/	ENCSR000BKQ	isogenic	K562	ETS1	hg38
/experiments/ENCSR000BKR/	ENCSR000BKR	isogenic	K562	POLR2AphosphoS5	hg38
/experiments/ENCSR000BKS/	ENCSR000BKS	isogenic	K562	TAF1	hg38
/experiments/ENCSR000BKT/	ENCSR000BKT	isogenic	K562	USF1	hg38
/experiments/ENCSR000BKU/	ENCSR000BKU	isogenic	K562	YY1	hg38
/experiments/ENCSR000BLD/	ENCSR000BLD	isogenic	H1	RAD21	hg38
/experiments/ENCSR000BLE/	ENCSR000BLE	isogenic	HepG2	FOXA1	hg38
/experiments/ENCSR000BLF/	ENCSR000BLF	isogenic	HepG2	HNF4A	hg38
/experiments/ENCSR000BLI/	ENCSR000BLI	isogenic	K562	E2F6	hg38
/experiments/ENCSR000BLO/	ENCSR000BLO	isogenic	K562	GABPA	hg38
/experiments/ENCSR000BLP/	ENCSR000BLP	isogenic	K562	MAX	hg38
/experiments/ENCSR000BLR/	ENCSR000BLR	isogenic	K562	SIN3A	hg38
/experiments/ENCSR000BLS/	ENCSR000BLS	isogenic	HepG2	RAD21	hg38
/experiments/ENCSR000BLT/	ENCSR000BLT	isogenic	GM12892	YY1	hg38
/experiments/ENCSR000BLU/	ENCSR000BLU	isogenic	H1	TAF7	hg38
/experiments/ENCSR000BLW/	ENCSR000BLW	isogenic	HepG2	EP300	hg38
/experiments/ENCSR000BMC/	ENCSR000BMC	isogenic	HepG2	HDAC2	hg38
/experiments/ENCSR000BMD/	ENCSR000BMD	isogenic	K562	ELF1	hg38
/experiments/ENCSR000BME/	ENCSR000BME	isogenic	K562	ZBTB7A	hg38
/experiments/ENCSR000BMG/	ENCSR000BMG	isogenic	K562	HDAC2	hg38
/experiments/ENCSR000BMH/	ENCSR000BMH	isogenic	K562	YY1	hg38
/experiments/ENCSR000BMI/	ENCSR000BMI	isogenic	GM12878	SRF	hg38
/experiments/ENCSR000BML/	ENCSR000BML	isogenic	HCT116	POLR2AphosphoS5	hg38
/experiments/ENCSR000BMN/	ENCSR000BMN	isogenic	HeLa-S3	REST	hg38
/experiments/ENCSR000BMO/	ENCSR000BMO	isogenic	HepG2	FOXA1	hg38
/experiments/ENCSR000BMR/	ENCSR000BMR	isogenic	K562	POLR2A	hg38
/experiments/ENCSR000BMT/	ENCSR000BMT	isogenic	H1	NANOG	hg38
/experiments/ENCSR000BMV/	ENCSR000BMV	isogenic	K562	FOSL1	hg38
/experiments/ENCSR000BMW/	ENCSR000BMW	isogenic	K562	REST	hg38
/experiments/ENCSR000BMY/	ENCSR000BMY	isogenic	GM12878	RAD21	hg38
/experiments/ENCSR000BMZ/	ENCSR000BMZ	isogenic	HepG2	ELF1	hg38
/experiments/ENCSR000BNA/	ENCSR000BNA	isogenic	HepG2	ZBTB33	hg38
/experiments/ENCSR000BND/	ENCSR000BND	isogenic	GM12878	ZEB1	hg38
/experiments/ENCSR000BNE/	ENCSR000BNE	isogenic	K562	EGR1	hg38
/experiments/ENCSR000BNG/	ENCSR000BNG	isogenic	GM12878	MEF2C	hg38
/experiments/ENCSR000BNH/	ENCSR000BNH	isogenic	H1	CTCF	hg38
/experiments/ENCSR000BNI/	ENCSR000BNI	isogenic	HepG2	FOXA2	hg38
/experiments/ENCSR000BNJ/	ENCSR000BNJ	isogenic	HepG2	HNF4G	hg38
/experiments/ENCSR000BNK/	ENCSR000BNK	isogenic	K562	CTCFL	hg38
/experiments/ENCSR000BNM/	ENCSR000BNM	isogenic	K562	TAF7	hg38
/experiments/ENCSR000BNN/	ENCSR000BNN	isogenic	K562	THAP1	hg38
/experiments/ENCSR000BNP/	ENCSR000BNP	isogenic	GM12878	YY1	hg38
/experiments/ENCSR000BNQ/	ENCSR000BNQ	isogenic	GM12878	BCL3	hg38
/experiments/ENCSR000BNR/	ENCSR000BNR	isogenic	H1	HDAC2	hg38
/experiments/ENCSR000BNS/	ENCSR000BNS	isogenic	H1	FOSL1	hg38
/experiments/ENCSR000BNT/	ENCSR000BNT	isogenic	HepG2	YY1	hg38
/experiments/ENCSR000BNU/	ENCSR000BNU	isogenic	K562	ATF3	hg38
/experiments/ENCSR000BNV/	ENCSR000BNV	isogenic	K562	MEF2A	hg38
/experiments/ENCSR000BNW/	ENCSR000BNW	isogenic	K562	SIX5	hg38
/experiments/ENCSR000BNX/	ENCSR000BNX	isogenic	HCT116	YY1	hg38
/experiments/ENCSR000BNY/	ENCSR000BNY	isogenic	HCT116	ZBTB33	hg38
/experiments/ENCSR000BOT/	ENCSR000BOT	isogenic	HepG2	REST	hg38
/experiments/ENCSR000BOV/	ENCSR000BOV	isogenic	Panc1	POLR2AphosphoS5	hg38
/experiments/ENCSR000BOX/	ENCSR000BOX	isogenic	PFSK-1	REST	hg38
/experiments/ENCSR000BOZ/	ENCSR000BOZ	isogenic	SK-N-SH	REST	hg38
/experiments/ENCSR000BPA/	ENCSR000BPA	isogenic	SK-N-SH	POLR2AphosphoS5	hg38
/experiments/ENCSR000BPB/	ENCSR000BPB	isogenic	SK-N-SH	SIN3A	hg38
/experiments/ENCSR000BPC/	ENCSR000BPC	isogenic	PFSK-1	POLR2AphosphoS5	hg38
/experiments/ENCSR000BPI/	ENCSR000BPI	isogenic	HepG2	POLR2AphosphoS5	hg38
/experiments/ENCSR000BPJ/	ENCSR000BPJ	isogenic	K562	CTCF	hg38
/experiments/ENCSR000BPK/	ENCSR000BPK	isogenic	Panc1	REST	hg38
/experiments/ENCSR000BPL/	ENCSR000BPL	isogenic	SK-N-MC	POLR2AphosphoS5	hg38
/experiments/ENCSR000BQA/	ENCSR000BQA	isogenic	HepG2	ZBTB7A	hg38
/experiments/ENCSR000BQB/	ENCSR000BQB	isogenic	endothelial_cell_of_umbilical_vein	POLR2A	hg38
/experiments/ENCSR000BQC/	ENCSR000BQC	isogenic	endothelial_cell_of_umbilical_vein	POLR2AphosphoS5	hg38
/experiments/ENCSR000BQF/	ENCSR000BQF	isogenic	SK-N-SH	TAF1	hg38
/experiments/ENCSR000BQI/	ENCSR000BQI	isogenic	HepG2	CEBPB	hg38
/experiments/ENCSR000BQK/	ENCSR000BQK	isogenic	GM12878	ATF2	hg38
/experiments/ENCSR000BQL/	ENCSR000BQL	isogenic	GM12878	NFATC1	hg38
/experiments/ENCSR000BQN/	ENCSR000BQN	isogenic	PFSK-1	TAF1	hg38
/experiments/ENCSR000BQS/	ENCSR000BQS	isogenic	GM12878	REST	hg38
/experiments/ENCSR000BQY/	ENCSR000BQY	isogenic	K562	PML	hg38
/experiments/ENCSR000BQZ/	ENCSR000BQZ	isogenic	GM12878	STAT5A	hg38
/experiments/ENCSR000BRH/	ENCSR000BRH	isogenic	GM12878	MTA3	hg38
/experiments/ENCSR000BRI/	ENCSR000BRI	isogenic	GM12878	RUNX3	hg38
/experiments/ENCSR000BRK/	ENCSR000BRK	isogenic	K562	TEAD4	hg38
/experiments/ENCSR000BRN/	ENCSR000BRN	isogenic	GM12878	NFIC	hg38
/experiments/ENCSR000BRQ/	ENCSR000BRQ	isogenic	K562	CEBPB	hg38
/experiments/ENCSR000BRR/	ENCSR000BRR	isogenic	K562	STAT5A	hg38
/experiments/ENCSR000BRS/	ENCSR000BRS	isogenic	K562	NR2F2	hg38
/experiments/ENCSR000BRT/	ENCSR000BRT	isogenic	K562	CBX3	hg38
/experiments/ENCSR000BRW/	ENCSR000BRW	isogenic	K562	TRIM28	hg38
/experiments/ENCSR000BRY/	ENCSR000BRY	isogenic	H1	TEAD4	hg38
/experiments/ENCSR000BSA/	ENCSR000BSA	isogenic	HCT116	JUND	hg38
/experiments/ENCSR000BSE/	ENCSR000BSE	isogenic	HCT116	CTCF	hg38
/experiments/ENCSR000BSK/	ENCSR000BSK	isogenic	SK-N-SH	JUND	hg38
/experiments/ENCSR000BSU/	ENCSR000BSU	isogenic	MCF-7	JUND	hg38
/experiments/ENCSR000BTF/	ENCSR000BTF	isogenic	HL-60	REST	hg38
/experiments/ENCSR000BTK/	ENCSR000BTK	isogenic	HL-60	GABPA	hg38
/experiments/ENCSR000BTL/	ENCSR000BTL	isogenic	HL-60	POLR2AphosphoS5	hg38
/experiments/ENCSR000BTW/	ENCSR000BTW	isogenic	neural_cell	POLR2AphosphoS5	hg38
/experiments/ENCSR000BUW/	ENCSR000BUW	isogenic	HL-60	SPI1	hg38
/experiments/ENCSR000BVO/	ENCSR000BVO	isogenic	T47D	JUND	hg38
/experiments/ENCSR000DKM/	ENCSR000DKM	isogenic	H54	POLR2A	hg38
/experiments/ENCSR000DKN/	ENCSR000DKN	isogenic	H54	CTCF	hg38
/experiments/ENCSR000DKP/	ENCSR000DKP	isogenic	GM10248	CTCF	hg38
/experiments/ENCSR000DKR/	ENCSR000DKR	isogenic	GM10266	CTCF	hg38
/experiments/ENCSR000DKU/	ENCSR000DKU	isogenic	GM12878	MYC	hg38
/experiments/ENCSR000DKV/	ENCSR000DKV	isogenic	GM12878	CTCF	hg38
/experiments/ENCSR000DKZ/	ENCSR000DKZ	isogenic	GM13976	CTCF	hg38
/experiments/ENCSR000DLB/	ENCSR000DLB	isogenic	GM13977	CTCF	hg38
/experiments/ENCSR000DLG/	ENCSR000DLG	isogenic	GM20000	CTCF	hg38
/experiments/ENCSR000DLN/	ENCSR000DLN	isogenic	HeLa-S3	MYC	hg38
/experiments/ENCSR000DLQ/	ENCSR000DLQ	isogenic	HepG2	POLR2A	hg38
/experiments/ENCSR000DLS/	ENCSR000DLS	isogenic	HepG2	CTCF	hg38
/experiments/ENCSR000DLV/	ENCSR000DLV	isogenic	endothelial_cell_of_umbilical_vein	POLR2A	hg38
/experiments/ENCSR000DLW/	ENCSR000DLW	isogenic	endothelial_cell_of_umbilical_vein	CTCF	hg38
/experiments/ENCSR000DMA/	ENCSR000DMA	isogenic	K562	CTCF	hg38
/experiments/ENCSR000DMF/	ENCSR000DMF	isogenic	LNCaP_clone_FGC	CTCF	hg38
/experiments/ENCSR000DMH/	ENCSR000DMH	anisogenic	lung	CTCF	hg38
/experiments/ENCSR000DMJ/	ENCSR000DMJ	isogenic	MCF-7	MYC	hg38
/experiments/ENCSR000DMK/	ENCSR000DMK	isogenic	MCF-7	POLR2A	hg38
/experiments/ENCSR000DML/	ENCSR000DML	isogenic	MCF-7	CTCF	hg38
/experiments/ENCSR000DMM/	ENCSR000DMM	isogenic	MCF-7	MYC	hg38
/experiments/ENCSR000DMN/	ENCSR000DMN	isogenic	MCF-7	POLR2A	hg38
/experiments/ENCSR000DMO/	ENCSR000DMO	isogenic	MCF-7	CTCF	hg38
/experiments/ENCSR000DMQ/	ENCSR000DMQ	isogenic	MCF-7	MYC	hg38
/experiments/ENCSR000DMR/	ENCSR000DMR	isogenic	MCF-7	CTCF	hg38
/experiments/ENCSR000DMT/	ENCSR000DMT	isogenic	MCF-7	POLR2A	hg38
/experiments/ENCSR000DMV/	ENCSR000DMV	isogenic	MCF-7	CTCF	hg38
/experiments/ENCSR000DMY/	ENCSR000DMY	isogenic	D721Med	CTCF	hg38
/experiments/ENCSR000DMZ/	ENCSR000DMZ	isogenic	A549	POLR2A	hg38
/experiments/ENCSR000DNA/	ENCSR000DNA	isogenic	A549	CTCF	hg38
/experiments/ENCSR000DNC/	ENCSR000DNC	isogenic	keratinocyte	CTCF	hg38
/experiments/ENCSR000DND/	ENCSR000DND	anisogenic	pancreas	CTCF	hg38
/experiments/ENCSR000DNI/	ENCSR000DNI	anisogenic	spleen	CTCF	hg38
/experiments/ENCSR000DNM/	ENCSR000DNM	isogenic	GM12878	NFYB	hg38
/experiments/ENCSR000DNN/	ENCSR000DNN	isogenic	GM12878	NFYA	hg38
/experiments/ENCSR000DNO/	ENCSR000DNO	isogenic	GM12878	KAT2A	hg38
/experiments/ENCSR000DNP/	ENCSR000DNP	isogenic	GM12878	SUPT20H	hg38
/experiments/ENCSR000DNQ/	ENCSR000DNQ	isogenic	GM12878	ZZZ3	hg38
/experiments/ENCSR000DNR/	ENCSR000DNR	isogenic	HeLa-S3	NFYB	hg38
/experiments/ENCSR000DNS/	ENCSR000DNS	isogenic	HeLa-S3	NFYA	hg38
/experiments/ENCSR000DNT/	ENCSR000DNT	isogenic	HeLa-S3	ZZZ3	hg38
/experiments/ENCSR000DNU/	ENCSR000DNU	isogenic	HeLa-S3	POLR3A	hg38
/experiments/ENCSR000DNV/	ENCSR000DNV	isogenic	HeLa-S3	BRF2	hg38
/experiments/ENCSR000DNW/	ENCSR000DNW	isogenic	HeLa-S3	BRF1	hg38
/experiments/ENCSR000DNX/	ENCSR000DNX	isogenic	HeLa-S3	BDP1	hg38
/experiments/ENCSR000DNY/	ENCSR000DNY	isogenic	HeLa-S3	GTF3C2	hg38
/experiments/ENCSR000DNZ/	ENCSR000DNZ	isogenic	K562	ATF1	hg38
/experiments/ENCSR000DOA/	ENCSR000DOA	isogenic	K562	CCNT2	hg38
/experiments/ENCSR000DOB/	ENCSR000DOB	isogenic	K562	HMGN3	hg38
/experiments/ENCSR000DOC/	ENCSR000DOC	isogenic	K562	BRF2	hg38
/experiments/ENCSR000DOD/	ENCSR000DOD	isogenic	K562	GTF3C2	hg38
/experiments/ENCSR000DOE/	ENCSR000DOE	isogenic	K562	GTF2B	hg38
/experiments/ENCSR000DOF/	ENCSR000DOF	isogenic	K562	NELFE	hg38
/experiments/ENCSR000DOG/	ENCSR000DOG	isogenic	K562	ATF3	hg38
/experiments/ENCSR000DOH/	ENCSR000DOH	isogenic	K562	SIRT6	hg38
/experiments/ENCSR000DOI/	ENCSR000DOI	isogenic	K562	POLR3A	hg38
/experiments/ENCSR000DOJ/	ENCSR000DOJ	isogenic	K562	BRF1	hg38
/experiments/ENCSR000DOK/	ENCSR000DOK	isogenic	K562	BDP1	hg38
/experiments/ENCSR000DPD/	ENCSR000DPD	isogenic	A549	H3K4me3	hg38
/experiments/ENCSR000DPF/	ENCSR000DPF	isogenic	A549	CTCF	hg38
/experiments/ENCSR000DPG/	ENCSR000DPG	isogenic	AG04449	CTCF	hg38
/experiments/ENCSR000DPI/	ENCSR000DPI	isogenic	AG04449	H3K4me3	hg38
/experiments/ENCSR000DPJ/	ENCSR000DPJ	isogenic	AG04450	H3K9me3	hg38
/experiments/ENCSR000DPM/	ENCSR000DPM	isogenic	AG04450	CTCF	hg38
/experiments/ENCSR000DPO/	ENCSR000DPO	isogenic	AG04450	H3K4me3	hg38
/experiments/ENCSR000DPP/	ENCSR000DPP	isogenic	AG09309	CTCF	hg38
/experiments/ENCSR000DPR/	ENCSR000DPR	isogenic	AG09309	H3K4me3	hg38
/experiments/ENCSR000DPS/	ENCSR000DPS	isogenic	AG09319	CTCF	hg38
/experiments/ENCSR000DPU/	ENCSR000DPU	isogenic	AG09319	H3K4me3	hg38
/experiments/ENCSR000DPV/	ENCSR000DPV	isogenic	AG10803	CTCF	hg38
/experiments/ENCSR000DPX/	ENCSR000DPX	isogenic	AG10803	H3K4me3	hg38
/experiments/ENCSR000DPY/	ENCSR000DPY	isogenic	fibroblast_of_the_aortic_adventitia	CTCF	hg38
/experiments/ENCSR000DQA/	ENCSR000DQA	isogenic	fibroblast_of_the_aortic_adventitia	H3K4me3	hg38
/experiments/ENCSR000DQB/	ENCSR000DQB	isogenic	BE2C	H3K4me3	hg38
/experiments/ENCSR000DQD/	ENCSR000DQD	isogenic	BE2C	CTCF	hg38
/experiments/ENCSR000DQF/	ENCSR000DQF	isogenic	BJ	H3K36me3	hg38
/experiments/ENCSR000DQG/	ENCSR000DQG	isogenic	BJ	H3K27me3	hg38
/experiments/ENCSR000DQH/	ENCSR000DQH	isogenic	BJ	H3K4me3	hg38
/experiments/ENCSR000DQI/	ENCSR000DQI	isogenic	BJ	CTCF	hg38
/experiments/ENCSR000DQK/	ENCSR000DQK	isogenic	Caco-2	H3K36me3	hg38
/experiments/ENCSR000DQL/	ENCSR000DQL	isogenic	Caco-2	H3K27me3	hg38
/experiments/ENCSR000DQM/	ENCSR000DQM	isogenic	Caco-2	H3K4me3	hg38
/experiments/ENCSR000DQN/	ENCSR000DQN	isogenic	Caco-2	CTCF	hg38
/experiments/ENCSR000DQP/	ENCSR000DQP	isogenic	B_cell	H3K4me3	hg38
/experiments/ENCSR000DQT/	ENCSR000DQT	isogenic	GM06990	H3K36me3	hg38
/experiments/ENCSR000DQU/	ENCSR000DQU	isogenic	GM06990	H3K27me3	hg38
/experiments/ENCSR000DQV/	ENCSR000DQV	isogenic	GM06990	H3K4me3	hg38
/experiments/ENCSR000DQW/	ENCSR000DQW	isogenic	GM06990	CTCF	hg38
/experiments/ENCSR000DQZ/	ENCSR000DQZ	isogenic	GM12864	H3K4me3	hg38
/experiments/ENCSR000DRB/	ENCSR000DRB	isogenic	GM12864	CTCF	hg38
/experiments/ENCSR000DRC/	ENCSR000DRC	isogenic	GM12865	H3K4me3	hg38
/experiments/ENCSR000DRE/	ENCSR000DRE	isogenic	GM12865	CTCF	hg38
/experiments/ENCSR000DRP/	ENCSR000DRP	isogenic	GM12873	CTCF	hg38
/experiments/ENCSR000DRR/	ENCSR000DRR	isogenic	GM12874	CTCF	hg38
/experiments/ENCSR000DRU/	ENCSR000DRU	isogenic	GM12875	CTCF	hg38
/experiments/ENCSR000DRW/	ENCSR000DRW	isogenic	GM12878	H3K36me3	hg38
/experiments/ENCSR000DRX/	ENCSR000DRX	isogenic	GM12878	H3K27me3	hg38
/experiments/ENCSR000DRY/	ENCSR000DRY	isogenic	GM12878	H3K4me3	hg38
/experiments/ENCSR000DRZ/	ENCSR000DRZ	isogenic	GM12878	CTCF	hg38
/experiments/ENCSR000DSR/	ENCSR000DSR	isogenic	H7	H3K4me3	hg38
/experiments/ENCSR000DSS/	ENCSR000DSS	isogenic	H7	H3K36me3	hg38
/experiments/ENCSR000DST/	ENCSR000DST	isogenic	H7	H3K27me3	hg38
/experiments/ENCSR000DSU/	ENCSR000DSU	isogenic	astrocyte_of_the_spinal_cord	CTCF	hg38
/experiments/ENCSR000DSW/	ENCSR000DSW	isogenic	astrocyte_of_the_spinal_cord	H3K4me3	hg38
/experiments/ENCSR000DSY/	ENCSR000DSY	isogenic	astrocyte_of_the_cerebellum	H3K4me3	hg38
/experiments/ENCSR000DSZ/	ENCSR000DSZ	isogenic	astrocyte_of_the_cerebellum	CTCF	hg38
/experiments/ENCSR000DTA/	ENCSR000DTA	isogenic	brain_microvascular_endothelial_cell	CTCF	hg38
/experiments/ENCSR000DTC/	ENCSR000DTC	isogenic	brain_microvascular_endothelial_cell	H3K4me3	hg38
/experiments/ENCSR000DTE/	ENCSR000DTE	isogenic	cardiac_fibroblast	H3K4me3	hg38
/experiments/ENCSR000DTI/	ENCSR000DTI	isogenic	cardiac_muscle_cell	CTCF	hg38
/experiments/ENCSR000DTK/	ENCSR000DTK	isogenic	cardiac_muscle_cell	H3K4me3	hg38
/experiments/ENCSR000DTL/	ENCSR000DTL	isogenic	choroid_plexus_epithelial_cell	CTCF	hg38
/experiments/ENCSR000DTN/	ENCSR000DTN	isogenic	choroid_plexus_epithelial_cell	H3K4me3	hg38
/experiments/ENCSR000DTO/	ENCSR000DTO	isogenic	HCT116	CTCF	hg38
/experiments/ENCSR000DTQ/	ENCSR000DTQ	isogenic	HCT116	H3K4me3	hg38
/experiments/ENCSR000DTR/	ENCSR000DTR	isogenic	epithelial_cell_of_esophagus	CTCF	hg38
/experiments/ENCSR000DTT/	ENCSR000DTT	isogenic	epithelial_cell_of_esophagus	H3K4me3	hg38
/experiments/ENCSR000DTU/	ENCSR000DTU	isogenic	HEK293	H3K4me3	hg38
/experiments/ENCSR000DTW/	ENCSR000DTW	isogenic	HEK293	CTCF	hg38
/experiments/ENCSR000DTY/	ENCSR000DTY	isogenic	HeLa-S3	H3K27me3	hg38
/experiments/ENCSR000DTZ/	ENCSR000DTZ	isogenic	HeLa-S3	H3K36me3	hg38
/experiments/ENCSR000DUA/	ENCSR000DUA	isogenic	HeLa-S3	H3K4me3	hg38
/experiments/ENCSR000DUB/	ENCSR000DUB	isogenic	HeLa-S3	CTCF	hg38
/experiments/ENCSR000DUD/	ENCSR000DUD	isogenic	HepG2	H3K36me3	hg38
/experiments/ENCSR000DUE/	ENCSR000DUE	isogenic	HepG2	H3K27me3	hg38
/experiments/ENCSR000DUF/	ENCSR000DUF	isogenic	HepG2	H3K4me3	hg38
/experiments/ENCSR000DUK/	ENCSR000DUK	isogenic	HFF-Myc	H3K4me3	hg38
/experiments/ENCSR000DUM/	ENCSR000DUM	isogenic	HFF-Myc	CTCF	hg38
/experiments/ENCSR000DUO/	ENCSR000DUO	isogenic	HL-60	H3K4me3	hg38
/experiments/ENCSR000DUQ/	ENCSR000DUQ	isogenic	mammary_epithelial_cell	H3K4me3	hg38
/experiments/ENCSR000DUS/	ENCSR000DUS	isogenic	mammary_epithelial_cell	CTCF	hg38
/experiments/ENCSR000DUU/	ENCSR000DUU	isogenic	fibroblast_of_mammary_gland	CTCF	hg38
/experiments/ENCSR000DUW/	ENCSR000DUW	isogenic	fibroblast_of_mammary_gland	H3K4me3	hg38
/experiments/ENCSR000DUX/	ENCSR000DUX	isogenic	fibroblast_of_pulmonary_artery	CTCF	hg38
/experiments/ENCSR000DUZ/	ENCSR000DUZ	isogenic	fibroblast_of_pulmonary_artery	H3K4me3	hg38
/experiments/ENCSR000DVA/	ENCSR000DVA	isogenic	fibroblast_of_lung	CTCF	hg38
/experiments/ENCSR000DVC/	ENCSR000DVC	isogenic	fibroblast_of_lung	H3K4me3	hg38
/experiments/ENCSR000DVE/	ENCSR000DVE	isogenic	kidney_epithelial_cell	H3K36me3	hg38
/experiments/ENCSR000DVF/	ENCSR000DVF	isogenic	kidney_epithelial_cell	H3K27me3	hg38
/experiments/ENCSR000DVG/	ENCSR000DVG	isogenic	kidney_epithelial_cell	H3K4me3	hg38
/experiments/ENCSR000DVH/	ENCSR000DVH	isogenic	kidney_epithelial_cell	CTCF	hg38
/experiments/ENCSR000DVI/	ENCSR000DVI	isogenic	retinal_pigment_epithelial_cell	CTCF	hg38
/experiments/ENCSR000DVK/	ENCSR000DVK	isogenic	retinal_pigment_epithelial_cell	H3K4me3	hg38
/experiments/ENCSR000DVM/	ENCSR000DVM	isogenic	endothelial_cell_of_umbilical_vein	H3K36me3	hg38
/experiments/ENCSR000DVN/	ENCSR000DVN	isogenic	endothelial_cell_of_umbilical_vein	H3K4me3	hg38
/experiments/ENCSR000DVO/	ENCSR000DVO	isogenic	endothelial_cell_of_umbilical_vein	H3K27me3	hg38
/experiments/ENCSR000DVQ/	ENCSR000DVQ	isogenic	fibroblast_of_villous_mesenchyme	CTCF	hg38
/experiments/ENCSR000DVS/	ENCSR000DVS	isogenic	fibroblast_of_villous_mesenchyme	H3K4me3	hg38
/experiments/ENCSR000DVU/	ENCSR000DVU	isogenic	Jurkat_clone_E61	H3K4me3	hg38
/experiments/ENCSR000DWB/	ENCSR000DWB	isogenic	K562	H3K36me3	hg38
/experiments/ENCSR000DWD/	ENCSR000DWD	isogenic	K562	H3K4me3	hg38
/experiments/ENCSR000DWE/	ENCSR000DWE	isogenic	K562	CTCF	hg38
/experiments/ENCSR000DWF/	ENCSR000DWF	isogenic	LNCaP_clone_FGC	H3K4me3	hg38
/experiments/ENCSR000DWH/	ENCSR000DWH	isogenic	MCF-7	CTCF	hg38
/experiments/ENCSR000DWJ/	ENCSR000DWJ	isogenic	MCF-7	H3K4me3	hg38
/experiments/ENCSR000DWQ/	ENCSR000DWQ	isogenic	foreskin_fibroblast	CTCF	hg38
/experiments/ENCSR000DWS/	ENCSR000DWS	isogenic	foreskin_fibroblast	H3K4me3	hg38
/experiments/ENCSR000DWU/	ENCSR000DWU	isogenic	keratinocyte	H3K27me3	hg38
/experiments/ENCSR000DWV/	ENCSR000DWV	isogenic	keratinocyte	H3K4me3	hg38
/experiments/ENCSR000DWW/	ENCSR000DWW	isogenic	keratinocyte	H3K36me3	hg38
/experiments/ENCSR000DWZ/	ENCSR000DWZ	isogenic	fibroblast_of_lung	H3K4me3	hg38
/experiments/ENCSR000DXB/	ENCSR000DXB	isogenic	Panc1	H3K4me3	hg38
/experiments/ENCSR000DXD/	ENCSR000DXD	isogenic	epithelial_cell_of_proximal_tubule	CTCF	hg38
/experiments/ENCSR000DXF/	ENCSR000DXF	isogenic	epithelial_cell_of_proximal_tubule	H3K4me3	hg38
/experiments/ENCSR000DXH/	ENCSR000DXH	isogenic	bronchial_epithelial_cell	H3K36me3	hg38
/experiments/ENCSR000DXI/	ENCSR000DXI	isogenic	bronchial_epithelial_cell	CTCF	hg38
/experiments/ENCSR000DXJ/	ENCSR000DXJ	isogenic	bronchial_epithelial_cell	H3K4me3	hg38
/experiments/ENCSR000DXK/	ENCSR000DXK	isogenic	bronchial_epithelial_cell	H3K27me3	hg38
/experiments/ENCSR000DXL/	ENCSR000DXL	isogenic	SK-N-MC	H3K4me3	hg38
/experiments/ENCSR000DXT/	ENCSR000DXT	isogenic	skeletal_muscle_cell	H3K4me3	hg38
/experiments/ENCSR000DXU/	ENCSR000DXU	isogenic	WERI-Rb-1	H3K4me3	hg38
/experiments/ENCSR000DXW/	ENCSR000DXW	isogenic	WERI-Rb-1	CTCF	hg38
/experiments/ENCSR000DXZ/	ENCSR000DXZ	isogenic	WI38	H3K4me3	hg38
/experiments/ENCSR000DYB/	ENCSR000DYB	isogenic	WI38	CTCF	hg38
/experiments/ENCSR000DYC/	ENCSR000DYC	isogenic	A549	MYC	hg38
/experiments/ENCSR000DYD/	ENCSR000DYD	isogenic	A549	CTCF	hg38
/experiments/ENCSR000DYE/	ENCSR000DYE	isogenic	A549	RAD21	hg38
/experiments/ENCSR000DYF/	ENCSR000DYF	isogenic	A549	POLR2AphosphoS2	hg38
/experiments/ENCSR000DYI/	ENCSR000DYI	isogenic	A549	CEBPB	hg38
/experiments/ENCSR000DYO/	ENCSR000DYO	isogenic	GM10847	POLR2A	hg38
/experiments/ENCSR000DYP/	ENCSR000DYP	isogenic	GM12878	ZNF384	hg38
/experiments/ENCSR000DYQ/	ENCSR000DYQ	isogenic	GM12878	ESRRA	hg38
/experiments/ENCSR000DYR/	ENCSR000DYR	isogenic	GM12878	CUX1	hg38
/experiments/ENCSR000DYS/	ENCSR000DYS	isogenic	GM12878	JUND	hg38
/experiments/ENCSR000DYV/	ENCSR000DYV	isogenic	GM12878	MAFK	hg38
/experiments/ENCSR000DYX/	ENCSR000DYX	isogenic	GM12878	SIN3A	hg38
/experiments/ENCSR000DYY/	ENCSR000DYY	isogenic	GM12878	E2F4	hg38
/experiments/ENCSR000DYZ/	ENCSR000DYZ	isogenic	GM12878	TBL1XR1	hg38
/experiments/ENCSR000DZA/	ENCSR000DZA	isogenic	GM12878	MAZ	hg38
/experiments/ENCSR000DZB/	ENCSR000DZB	isogenic	GM12878	ELK1	hg38
/experiments/ENCSR000DZC/	ENCSR000DZC	isogenic	GM12878	RCOR1	hg38
/experiments/ENCSR000DZD/	ENCSR000DZD	isogenic	GM12878	EP300	hg38
/experiments/ENCSR000DZE/	ENCSR000DZE	isogenic	GM12878	CHD1	hg38
/experiments/ENCSR000DZF/	ENCSR000DZF	isogenic	GM12878	MAX	hg38
/experiments/ENCSR000DZG/	ENCSR000DZG	isogenic	GM12878	EP300	hg38
/experiments/ENCSR000DZI/	ENCSR000DZI	isogenic	GM12878	MXI1	hg38
/experiments/ENCSR000DZJ/	ENCSR000DZJ	isogenic	GM12878	BHLHE40	hg38
/experiments/ENCSR000DZK/	ENCSR000DZK	isogenic	GM12878	POLR2AphosphoS2	hg38
/experiments/ENCSR000DZL/	ENCSR000DZL	isogenic	GM12878	ZNF143	hg38
/experiments/ENCSR000DZN/	ENCSR000DZN	isogenic	GM12878	CTCF	hg38
/experiments/ENCSR000DZO/	ENCSR000DZO	isogenic	GM12878	NRF1	hg38
/experiments/ENCSR000DZP/	ENCSR000DZP	isogenic	GM12878	SMC3	hg38
/experiments/ENCSR000DZQ/	ENCSR000DZQ	isogenic	GM12878	EBF1	hg38
/experiments/ENCSR000DZR/	ENCSR000DZR	isogenic	GM12878	CHD2	hg38
/experiments/ENCSR000DZS/	ENCSR000DZS	isogenic	GM12878	BRCA1	hg38
/experiments/ENCSR000DZU/	ENCSR000DZU	isogenic	GM12878	USF2	hg38
/experiments/ENCSR000DZV/	ENCSR000DZV	isogenic	GM12878	STAT3	hg38
/experiments/ENCSR000DZW/	ENCSR000DZW	isogenic	GM12878	RFX5	hg38
/experiments/ENCSR000DZX/	ENCSR000DZX	isogenic	GM12878	IRF3	hg38
/experiments/ENCSR000DZZ/	ENCSR000DZZ	isogenic	GM12878	TBP	hg38
/experiments/ENCSR000EAA/	ENCSR000EAA	isogenic	GM12878	WRNIP1	hg38
/experiments/ENCSR000EAC/	ENCSR000EAC	isogenic	GM12878	RAD21	hg38
/experiments/ENCSR000EAJ/	ENCSR000EAJ	isogenic	GM12891	POLR2A	hg38
/experiments/ENCSR000EAM/	ENCSR000EAM	isogenic	GM12892	POLR2A	hg38
/experiments/ENCSR000EAR/	ENCSR000EAR	isogenic	GM15510	POLR2A	hg38
/experiments/ENCSR000EAU/	ENCSR000EAU	isogenic	GM18505	POLR2A	hg38
/experiments/ENCSR000EAY/	ENCSR000EAY	isogenic	GM18526	POLR2A	hg38
/experiments/ENCSR000EBC/	ENCSR000EBC	isogenic	GM18951	POLR2A	hg38
/experiments/ENCSR000EBG/	ENCSR000EBG	isogenic	GM19099	POLR2A	hg38
/experiments/ENCSR000EBK/	ENCSR000EBK	isogenic	GM19193	POLR2A	hg38
/experiments/ENCSR000EBO/	ENCSR000EBO	isogenic	H1	SIN3A	hg38
/experiments/ENCSR000EBP/	ENCSR000EBP	isogenic	H1	GTF2F1	hg38
/experiments/ENCSR000EBQ/	ENCSR000EBQ	isogenic	H1	BACH1	hg38
/experiments/ENCSR000EBS/	ENCSR000EBS	isogenic	H1	MAFK	hg38
/experiments/ENCSR000EBT/	ENCSR000EBT	isogenic	H1	CHD2	hg38
/experiments/ENCSR000EBU/	ENCSR000EBU	isogenic	H1	CHD1	hg38
/experiments/ENCSR000EBW/	ENCSR000EBW	isogenic	H1	ZNF143	hg38
/experiments/ENCSR000EBX/	ENCSR000EBX	isogenic	H1	BRCA1	hg38
/experiments/ENCSR000EBY/	ENCSR000EBY	isogenic	H1	MYC	hg38
/experiments/ENCSR000EBZ/	ENCSR000EBZ	isogenic	H1	JUND	hg38
/experiments/ENCSR000ECA/	ENCSR000ECA	isogenic	H1	JUN	hg38
/experiments/ENCSR000ECB/	ENCSR000ECB	isogenic	H1	TBP	hg38
/experiments/ENCSR000ECC/	ENCSR000ECC	isogenic	H1	NRF1	hg38
/experiments/ENCSR000ECD/	ENCSR000ECD	isogenic	H1	USF2	hg38
/experiments/ENCSR000ECE/	ENCSR000ECE	isogenic	H1	RAD21	hg38
/experiments/ENCSR000ECF/	ENCSR000ECF	isogenic	H1	RFX5	hg38
/experiments/ENCSR000ECI/	ENCSR000ECI	isogenic	HeLa-S3	ELK1	hg38
/experiments/ENCSR000ECJ/	ENCSR000ECJ	isogenic	HeLa-S3	ZKSCAN1	hg38
/experiments/ENCSR000ECK/	ENCSR000ECK	isogenic	HeLa-S3	MAFK	hg38
/experiments/ENCSR000ECL/	ENCSR000ECL	isogenic	HeLa-S3	MAZ	hg38
/experiments/ENCSR000ECM/	ENCSR000ECM	isogenic	HeLa-S3	RCOR1	hg38
/experiments/ENCSR000ECN/	ENCSR000ECN	isogenic	HeLa-S3	MAX	hg38
/experiments/ENCSR000ECO/	ENCSR000ECO	isogenic	HeLa-S3	ZNF143	hg38
/experiments/ENCSR000ECP/	ENCSR000ECP	isogenic	HeLa-S3	CHD2	hg38
/experiments/ENCSR000ECQ/	ENCSR000ECQ	isogenic	HeLa-S3	SUPT20H	hg38
/experiments/ENCSR000ECS/	ENCSR000ECS	isogenic	HeLa-S3	SMC3	hg38
/experiments/ENCSR000ECT/	ENCSR000ECT	isogenic	HeLa-S3	POLR2AphosphoS2	hg38
/experiments/ENCSR000ECU/	ENCSR000ECU	isogenic	HeLa-S3	MXI1	hg38
/experiments/ENCSR000ECV/	ENCSR000ECV	isogenic	HeLa-S3	EP300	hg38
/experiments/ENCSR000ECW/	ENCSR000ECW	isogenic	HeLa-S3	USF2	hg38
/experiments/ENCSR000ECX/	ENCSR000ECX	isogenic	HeLa-S3	RFX5	hg38
/experiments/ENCSR000ECY/	ENCSR000ECY	isogenic	HeLa-S3	PRDM1	hg38
/experiments/ENCSR000ECZ/	ENCSR000ECZ	isogenic	HeLa-S3	GTF2F1	hg38
/experiments/ENCSR000EDA/	ENCSR000EDA	isogenic	HeLa-S3	CEBPB	hg38
/experiments/ENCSR000EDB/	ENCSR000EDB	isogenic	HeLa-S3	BRCA1	hg38
/experiments/ENCSR000EDC/	ENCSR000EDC	isogenic	HeLa-S3	STAT3	hg38
/experiments/ENCSR000EDD/	ENCSR000EDD	isogenic	HeLa-S3	TBP	hg38
/experiments/ENCSR000EDE/	ENCSR000EDE	isogenic	HeLa-S3	RAD21	hg38
/experiments/ENCSR000EDF/	ENCSR000EDF	isogenic	HeLa-S3	IRF3	hg38
/experiments/ENCSR000EDG/	ENCSR000EDG	isogenic	HeLa-S3	JUN	hg38
/experiments/ENCSR000EDH/	ENCSR000EDH	isogenic	HeLa-S3	JUND	hg38
/experiments/ENCSR000EDJ/	ENCSR000EDJ	isogenic	HeLa-S3	NRF1	hg38
/experiments/ENCSR000EDK/	ENCSR000EDK	isogenic	HeLa-S3	SMARCB1	hg38
/experiments/ENCSR000EDL/	ENCSR000EDL	isogenic	HeLa-S3	SMARCC2	hg38
/experiments/ENCSR000EDM/	ENCSR000EDM	isogenic	HeLa-S3	SMARCC1	hg38
/experiments/ENCSR000EDN/	ENCSR000EDN	isogenic	HepG2	MAZ	hg38
/experiments/ENCSR000EDO/	ENCSR000EDO	isogenic	HepG2	CEBPZ	hg38
/experiments/ENCSR000EDP/	ENCSR000EDP	isogenic	HepG2	ARID3A	hg38
/experiments/ENCSR000EDQ/	ENCSR000EDQ	isogenic	HepG2	RCOR1	hg38
/experiments/ENCSR000EDS/	ENCSR000EDS	isogenic	HepG2	MAX	hg38
/experiments/ENCSR000EDT/	ENCSR000EDT	isogenic	HepG2	BHLHE40	hg38
/experiments/ENCSR000EDU/	ENCSR000EDU	isogenic	HepG2	MXI1	hg38
/experiments/ENCSR000EDV/	ENCSR000EDV	isogenic	HepG2	EP300	hg38
/experiments/ENCSR000EDW/	ENCSR000EDW	isogenic	HepG2	SMC3	hg38
/experiments/ENCSR000EDX/	ENCSR000EDX	isogenic	HepG2	POLR2AphosphoS2	hg38
/experiments/ENCSR000EDY/	ENCSR000EDY	isogenic	HepG2	BRCA1	hg38
/experiments/ENCSR000EDZ/	ENCSR000EDZ	isogenic	HepG2	MAFK	hg38
/experiments/ENCSR000EEA/	ENCSR000EEA	isogenic	HepG2	RFX5	hg38
/experiments/ENCSR000EEB/	ENCSR000EEB	isogenic	HepG2	MAFK	hg38
/experiments/ENCSR000EEC/	ENCSR000EEC	isogenic	HepG2	MAFF	hg38
/experiments/ENCSR000EED/	ENCSR000EED	isogenic	HepG2	CHD2	hg38
/experiments/ENCSR000EEE/	ENCSR000EEE	isogenic	HepG2	CEBPB	hg38
/experiments/ENCSR000EEG/	ENCSR000EEG	isogenic	HepG2	RAD21	hg38
/experiments/ENCSR000EEH/	ENCSR000EEH	isogenic	HepG2	NRF1	hg38
/experiments/ENCSR000EEI/	ENCSR000EEI	isogenic	HepG2	JUND	hg38
/experiments/ENCSR000EEK/	ENCSR000EEK	isogenic	HepG2	JUN	hg38
/experiments/ENCSR000EEL/	ENCSR000EEL	isogenic	HepG2	TBP	hg38
/experiments/ENCSR000EEZ/	ENCSR000EEZ	isogenic	endothelial_cell_of_umbilical_vein	MAX	hg38
/experiments/ENCSR000EFA/	ENCSR000EFA	isogenic	endothelial_cell_of_umbilical_vein	JUN	hg38
/experiments/ENCSR000EFB/	ENCSR000EFB	isogenic	endothelial_cell_of_umbilical_vein	POLR2A	hg38
/experiments/ENCSR000EFC/	ENCSR000EFC	isogenic	IMR-90	CHD1	hg38
/experiments/ENCSR000EFF/	ENCSR000EFF	isogenic	IMR-90	MAZ	hg38
/experiments/ENCSR000EFG/	ENCSR000EFG	isogenic	IMR-90	RCOR1	hg38
/experiments/ENCSR000EFH/	ENCSR000EFH	isogenic	IMR-90	MAFK	hg38
/experiments/ENCSR000EFI/	ENCSR000EFI	isogenic	IMR-90	CTCF	hg38
/experiments/ENCSR000EFJ/	ENCSR000EFJ	isogenic	IMR-90	RAD21	hg38
/experiments/ENCSR000EFM/	ENCSR000EFM	isogenic	IMR-90	CEBPB	hg38
/experiments/ENCSR000EFN/	ENCSR000EFN	isogenic	K562	HCFC1	hg38
/experiments/ENCSR000EFO/	ENCSR000EFO	isogenic	K562	CUX1	hg38
/experiments/ENCSR000EFP/	ENCSR000EFP	isogenic	K562	ZNF384	hg38
/experiments/ENCSR000EFR/	ENCSR000EFR	isogenic	K562	ZC3H11A	hg38
/experiments/ENCSR000EFS/	ENCSR000EFS	isogenic	K562	JUN	hg38
/experiments/ENCSR000EFT/	ENCSR000EFT	isogenic	K562	GATA1	hg38
/experiments/ENCSR000EFU/	ENCSR000EFU	isogenic	K562	ELK1	hg38
/experiments/ENCSR000EFV/	ENCSR000EFV	isogenic	K562	MAX	hg38
/experiments/ENCSR000EFW/	ENCSR000EFW	isogenic	K562	UBTF	hg38
/experiments/ENCSR000EFY/	ENCSR000EFY	isogenic	K562	ARID3A	hg38
/experiments/ENCSR000EFZ/	ENCSR000EFZ	isogenic	K562	UBTF	hg38
/experiments/ENCSR000EGA/	ENCSR000EGA	isogenic	K562	TBL1XR1	hg38
/experiments/ENCSR000EGB/	ENCSR000EGB	isogenic	K562	TBL1XR1	hg38
/experiments/ENCSR000EGC/	ENCSR000EGC	isogenic	K562	RCOR1	hg38
/experiments/ENCSR000EGD/	ENCSR000EGD	isogenic	K562	BACH1	hg38
/experiments/ENCSR000EGE/	ENCSR000EGE	isogenic	K562	EP300	hg38
/experiments/ENCSR000EGF/	ENCSR000EGF	isogenic	K562	POLR2AphosphoS2	hg38
/experiments/ENCSR000EGI/	ENCSR000EGI	isogenic	K562	MAFF	hg38
/experiments/ENCSR000EGJ/	ENCSR000EGJ	isogenic	K562	MYC	hg38
/experiments/ENCSR000EGM/	ENCSR000EGM	isogenic	K562	CTCF	hg38
/experiments/ENCSR000EGN/	ENCSR000EGN	isogenic	K562	JUND	hg38
/experiments/ENCSR000EGO/	ENCSR000EGO	isogenic	K562	RFX5	hg38
/experiments/ENCSR000EGP/	ENCSR000EGP	isogenic	K562	ZNF143	hg38
/experiments/ENCSR000EGQ/	ENCSR000EGQ	isogenic	K562	NFYB	hg38
/experiments/ENCSR000EGR/	ENCSR000EGR	isogenic	K562	NFYA	hg38
/experiments/ENCSR000EGV/	ENCSR000EGV	isogenic	K562	BHLHE40	hg38
/experiments/ENCSR000EGW/	ENCSR000EGW	isogenic	K562	SMC3	hg38
/experiments/ENCSR000EGX/	ENCSR000EGX	isogenic	K562	MAFK	hg38
/experiments/ENCSR000EGZ/	ENCSR000EGZ	isogenic	K562	MXI1	hg38
/experiments/ENCSR000EHA/	ENCSR000EHA	isogenic	K562	TBP	hg38
/experiments/ENCSR000EHB/	ENCSR000EHB	isogenic	K562	TAL1	hg38
/experiments/ENCSR000EHC/	ENCSR000EHC	isogenic	K562	GTF2F1	hg38
/experiments/ENCSR000EHE/	ENCSR000EHE	isogenic	K562	CEBPB	hg38
/experiments/ENCSR000EHF/	ENCSR000EHF	isogenic	K562	POLR2AphosphoS2	hg38
/experiments/ENCSR000EHG/	ENCSR000EHG	isogenic	K562	USF2	hg38
/experiments/ENCSR000EHL/	ENCSR000EHL	isogenic	K562	POLR2A	hg38
/experiments/ENCSR000EHN/	ENCSR000EHN	isogenic	K562	SMARCB1	hg38
/experiments/ENCSR000EHO/	ENCSR000EHO	isogenic	K562	SMARCA4	hg38
/experiments/ENCSR000EHQ/	ENCSR000EHQ	isogenic	K562	POLR3G	hg38
/experiments/ENCSR000EHR/	ENCSR000EHR	isogenic	NB4	MYC	hg38
/experiments/ENCSR000EHS/	ENCSR000EHS	isogenic	NB4	MAX	hg38
/experiments/ENCSR000EHY/	ENCSR000EHY	isogenic	SK-N-SH	RFX5	hg38
/experiments/ENCSR000EIA/	ENCSR000EIA	isogenic	SK-N-SH	MXI1	hg38
/experiments/ENCSR000EIB/	ENCSR000EIB	isogenic	SK-N-SH	JUND	hg38
/experiments/ENCSR000EIC/	ENCSR000EIC	isogenic	SK-N-SH	CTCF	hg38
/experiments/ENCSR000EUI/	ENCSR000EUI	isogenic	GM08714	ZNF274	hg38
/experiments/ENCSR000EUJ/	ENCSR000EUJ	isogenic	GM12878	IKZF1	hg38
/experiments/ENCSR000EUL/	ENCSR000EUL	isogenic	GM12878	NR2C2	hg38
/experiments/ENCSR000EUN/	ENCSR000EUN	isogenic	H1	ZNF274	hg38
/experiments/ENCSR000EUO/	ENCSR000EUO	isogenic	H1	CTBP2	hg38
/experiments/ENCSR000EUP/	ENCSR000EUP	isogenic	H1	MAX	hg38
/experiments/ENCSR000EUQ/	ENCSR000EUQ	isogenic	H1	SUZ12	hg38
/experiments/ENCSR000EUS/	ENCSR000EUS	isogenic	HCT116	H3K4me1	hg38
/experiments/ENCSR000EUT/	ENCSR000EUT	isogenic	HCT116	H3K27ac	hg38
/experiments/ENCSR000EUU/	ENCSR000EUU	isogenic	HCT116	POLR2A	hg38
/experiments/ENCSR000EUV/	ENCSR000EUV	isogenic	HCT116	TCF7L2	hg38
/experiments/ENCSR000EUY/	ENCSR000EUY	isogenic	HEK293	TCF7L2	hg38
/experiments/ENCSR000EUZ/	ENCSR000EUZ	isogenic	HEK293	TRIM28	hg38
/experiments/ENCSR000EVB/	ENCSR000EVB	isogenic	HEK293	ELK4	hg38
/experiments/ENCSR000EVD/	ENCSR000EVD	isogenic	HEK293	ZNF263	hg38
/experiments/ENCSR000EVE/	ENCSR000EVE	isogenic	HeLa-S3	TCF7L2	hg38
/experiments/ENCSR000EVF/	ENCSR000EVF	isogenic	HeLa-S3	TCF7L2	hg38
/experiments/ENCSR000EVG/	ENCSR000EVG	isogenic	HeLa-S3	ZNF274	hg38
/experiments/ENCSR000EVI/	ENCSR000EVI	isogenic	HeLa-S3	ELK4	hg38
/experiments/ENCSR000EVJ/	ENCSR000EVJ	isogenic	HeLa-S3	E2F1	hg38
/experiments/ENCSR000EVK/	ENCSR000EVK	isogenic	HeLa-S3	E2F6	hg38
/experiments/ENCSR000EVL/	ENCSR000EVL	isogenic	HeLa-S3	E2F4	hg38
/experiments/ENCSR000EVN/	ENCSR000EVN	isogenic	HeLa-S3	NR2C2	hg38
/experiments/ENCSR000EVQ/	ENCSR000EVQ	isogenic	HepG2	TCF7L2	hg38
/experiments/ENCSR000EVR/	ENCSR000EVR	isogenic	HepG2	ZNF274	hg38
/experiments/ENCSR000EVS/	ENCSR000EVS	isogenic	HepG2	NR2C2	hg38
/experiments/ENCSR000EVU/	ENCSR000EVU	isogenic	endothelial_cell_of_umbilical_vein	FOS	hg38
/experiments/ENCSR000EVW/	ENCSR000EVW	isogenic	endothelial_cell_of_umbilical_vein	GATA2	hg38
/experiments/ENCSR000EVX/	ENCSR000EVX	isogenic	K562	ZNF274	hg38
/experiments/ENCSR000EVY/	ENCSR000EVY	isogenic	K562	TRIM28	hg38
/experiments/ENCSR000EVZ/	ENCSR000EVZ	isogenic	K562	H3K9ac	hg38
/experiments/ENCSR000EWA/	ENCSR000EWA	isogenic	K562	H3K4me3	hg38
/experiments/ENCSR000EWB/	ENCSR000EWB	isogenic	K562	H3K27me3	hg38
/experiments/ENCSR000EWC/	ENCSR000EWC	isogenic	K562	H3K4me1	hg38
/experiments/ENCSR000EWE/	ENCSR000EWE	isogenic	K562	ZNF274	hg38
/experiments/ENCSR000EWF/	ENCSR000EWF	isogenic	K562	YY1	hg38
/experiments/ENCSR000EWG/	ENCSR000EWG	isogenic	K562	GATA2	hg38
/experiments/ENCSR000EWH/	ENCSR000EWH	isogenic	K562	NR2C2	hg38
/experiments/ENCSR000EWI/	ENCSR000EWI	isogenic	K562	SETDB1	hg38
/experiments/ENCSR000EWJ/	ENCSR000EWJ	isogenic	K562	E2F6	hg38
/experiments/ENCSR000EWL/	ENCSR000EWL	isogenic	K562	E2F4	hg38
/experiments/ENCSR000EWM/	ENCSR000EWM	isogenic	K562	GATA1	hg38
/experiments/ENCSR000EWN/	ENCSR000EWN	isogenic	K562	ZNF263	hg38
/experiments/ENCSR000EWP/	ENCSR000EWP	isogenic	MCF-7	H3K27me3	hg38
/experiments/ENCSR000EWQ/	ENCSR000EWQ	isogenic	MCF-7	H3K9me3	hg38
/experiments/ENCSR000EWR/	ENCSR000EWR	isogenic	MCF-7	H3K27ac	hg38
/experiments/ENCSR000EWS/	ENCSR000EWS	isogenic	MCF-7	GATA3	hg38
/experiments/ENCSR000EWT/	ENCSR000EWT	isogenic	MCF-7	TCF7L2	hg38
/experiments/ENCSR000EWU/	ENCSR000EWU	isogenic	MCF-7	ZNF217	hg38
/experiments/ENCSR000EWV/	ENCSR000EWV	isogenic	MCF-7	GATA3	hg38
/experiments/ENCSR000EWY/	ENCSR000EWY	isogenic	NT2-D1	ZNF274	hg38
/experiments/ENCSR000EWZ/	ENCSR000EWZ	isogenic	NT2-D1	H3K9me3	hg38
/experiments/ENCSR000EXA/	ENCSR000EXA	isogenic	NT2-D1	H3K4me1	hg38
/experiments/ENCSR000EXB/	ENCSR000EXB	isogenic	NT2-D1	H3K36me3	hg38
/experiments/ENCSR000EXC/	ENCSR000EXC	isogenic	NT2-D1	H3K9ac	hg38
/experiments/ENCSR000EXD/	ENCSR000EXD	isogenic	NT2-D1	H3K4me3	hg38
/experiments/ENCSR000EXE/	ENCSR000EXE	isogenic	NT2-D1	H3K27me3	hg38
/experiments/ENCSR000EXG/	ENCSR000EXG	isogenic	NT2-D1	YY1	hg38
/experiments/ENCSR000EXH/	ENCSR000EXH	isogenic	NT2-D1	SUZ12	hg38
/experiments/ENCSR000EXI/	ENCSR000EXI	isogenic	Panc1	H3K4me3	hg38
/experiments/ENCSR000EXJ/	ENCSR000EXJ	isogenic	Panc1	H3K4me1	hg38
/experiments/ENCSR000EXK/	ENCSR000EXK	isogenic	Panc1	H3K27ac	hg38
/experiments/ENCSR000EXL/	ENCSR000EXL	isogenic	Panc1	TCF7L2	hg38
/experiments/ENCSR000EXP/	ENCSR000EXP	isogenic	erythroblast	GATA1	hg38
/experiments/ENCSR000EXR/	ENCSR000EXR	isogenic	erythroblast	GATA1	hg38
/experiments/ENCSR000EXT/	ENCSR000EXT	isogenic	mononuclear_cell	H3K4me3	hg38
/experiments/ENCSR000EXU/	ENCSR000EXU	isogenic	mononuclear_cell	H3K9me3	hg38
/experiments/ENCSR000EXV/	ENCSR000EXV	isogenic	mononuclear_cell	H3K4me1	hg38
/experiments/ENCSR000EXW/	ENCSR000EXW	isogenic	mononuclear_cell	H3K27me3	hg38
/experiments/ENCSR000EXX/	ENCSR000EXX	isogenic	Raji	POLR2A	hg38
/experiments/ENCSR000EXZ/	ENCSR000EXZ	isogenic	SH-SY5Y	GATA3	hg38
/experiments/ENCSR000EYB/	ENCSR000EYB	isogenic	SH-SY5Y	GATA2	hg38
/experiments/ENCSR000EYU/	ENCSR000EYU	isogenic	GM12878	POLR3G	hg38
/experiments/ENCSR000EYV/	ENCSR000EYV	isogenic	GM12878	JUND	hg38
/experiments/ENCSR000EYZ/	ENCSR000EYZ	isogenic	GM12878	FOS	hg38
/experiments/ENCSR000EZC/	ENCSR000EZC	isogenic	HeLa-S3	SMARCA4	hg38
/experiments/ENCSR000EZD/	ENCSR000EZD	isogenic	HeLa-S3	MYC	hg38
/experiments/ENCSR000EZE/	ENCSR000EZE	isogenic	HeLa-S3	FOS	hg38
/experiments/ENCSR000EZL/	ENCSR000EZL	isogenic	HeLa-S3	POLR2A	hg38
/experiments/ENCSR000FAD/	ENCSR000FAD	isogenic	K562	RAD21	hg38
/experiments/ENCSR000FAF/	ENCSR000FAF	isogenic	K562	NFE2	hg38
/experiments/ENCSR000FAG/	ENCSR000FAG	isogenic	K562	MYC	hg38
/experiments/ENCSR000FAH/	ENCSR000FAH	isogenic	K562	JUN	hg38
/experiments/ENCSR000FAI/	ENCSR000FAI	isogenic	K562	FOS	hg38
/experiments/ENCSR000FAJ/	ENCSR000FAJ	isogenic	K562	POLR2A	hg38
/experiments/ENCSR000FCB/	ENCSR000FCB	isogenic	K562	MITF	hg38
/experiments/ENCSR000FCC/	ENCSR000FCC	isogenic	K562	NFE2	hg38
/experiments/ENCSR000FCD/	ENCSR000FCD	isogenic	K562	SMAD5	hg38
/experiments/ENCSR000FCE/	ENCSR000FCE	isogenic	K562	ETV6	hg38
/experiments/ENCSR000FCG/	ENCSR000FCG	isogenic	HEK293	H3K4me1	hg38
/experiments/ENCSR000FCH/	ENCSR000FCH	isogenic	HEK293	H3K27ac	hg38
/experiments/ENCSR000FCJ/	ENCSR000FCJ	isogenic	HEK293	H3K9me3	hg38
/experiments/ENCSR000FCL/	ENCSR000FCL	isogenic	GM08714	H3K4me3	hg38
/experiments/ENCSR000FCM/	ENCSR000FCM	isogenic	Panc1	H3K36me3	hg38
/experiments/ENCSR000FCO/	ENCSR000FCO	isogenic	Panc1	H3K27me3	hg38
/experiments/ENCSR000FCR/	ENCSR000FCR	isogenic	SK-N-SH	H3K4me1	hg38
/experiments/ENCSR000FCS/	ENCSR000FCS	isogenic	SK-N-SH	H3K4me3	hg38
/experiments/ENCSR000FCT/	ENCSR000FCT	isogenic	SK-N-SH	H3K9me3	hg38
/experiments/ENCSR000FCU/	ENCSR000FCU	isogenic	SK-N-SH	H3K27ac	hg38
/experiments/ENCSR000HPG/	ENCSR000HPG	isogenic	IMR-90	SMC3	hg38
/experiments/ENCSR000NPF/	ENCSR000NPF	isogenic	cardiac_muscle_cell	H3K27ac	hg38
/experiments/ENCSR002EZN/	ENCSR002EZN	isogenic	skeletal_muscle_satellite_cell	H3K4me2	hg38
/experiments/ENCSR002YRE/	ENCSR002YRE	isogenic	IMR-90	H3K27ac	hg38
/experiments/ENCSR003SSR/	ENCSR003SSR	isogenic	H1	H3K4me3	hg38
/experiments/ENCSR004AKD/	ENCSR004AKD	anisogenic	mesenchymal_stem_cell	H3K4me3	hg38
/experiments/ENCSR004GKA/	ENCSR004GKA	isogenic	K562	ZEB2	hg38
/experiments/ENCSR004ZWW/	ENCSR004ZWW	isogenic	IMR-90	H4K8ac	hg38
/experiments/ENCSR005SXO/	ENCSR005SXO	isogenic	OCI-LY7	H3K4me3	hg38
/experiments/ENCSR006GPM/	ENCSR006GPM	anisogenic	mesenchymal_stem_cell	H3K9ac	hg38
/experiments/ENCSR006WUS/	ENCSR006WUS	isogenic	MCF-7	NEUROD1	hg38
/experiments/ENCSR007YOT/	ENCSR007YOT	isogenic	GM23248	H3K27ac	hg38
/experiments/ENCSR009MBP/	ENCSR009MBP	isogenic	GM12878	HSF1	hg38
/experiments/ENCSR009TKN/	ENCSR009TKN	isogenic	SK-N-SH	RCOR1	hg38
/experiments/ENCSR011CSR/	ENCSR011CSR	isogenic	NCI-H929	H3K4me1	hg38
/experiments/ENCSR011NOZ/	ENCSR011NOZ	isogenic	K562	ZNF407	hg38
/experiments/ENCSR012KUR/	ENCSR012KUR	anisogenic	CD4-positive_alpha-beta_memory_T_cell	H3K27me3	hg38
/experiments/ENCSR013KEC/	ENCSR013KEC	isogenic	mesenchymal_stem_cell	H3K27ac	hg38
/experiments/ENCSR014RCS/	ENCSR014RCS	isogenic	K562	HNRNPK	hg38
/experiments/ENCSR014YCR/	ENCSR014YCR	isogenic	GM12878	ATF7	hg38
/experiments/ENCSR015GFK/	ENCSR015GFK	isogenic	thoracic_aorta	H3K27ac	hg38
/experiments/ENCSR015TKV/	ENCSR015TKV	isogenic	HepG2	BCLAF1	hg38
/experiments/ENCSR016BMM/	ENCSR016BMM	isogenic	liver	TAF1	hg38
/experiments/ENCSR016JWS/	ENCSR016JWS	isogenic	mammary_epithelial_cell	H3K4me3	hg38
/experiments/ENCSR016UEH/	ENCSR016UEH	isogenic	GM12878	TARDBP	hg38
/experiments/ENCSR017CEO/	ENCSR017CEO	isogenic	MCF-7	CUX1	hg38
/experiments/ENCSR018LUP/	ENCSR018LUP	isogenic	SU-DHL-6	H3K9me2	hg38
/experiments/ENCSR018MQH/	ENCSR018MQH	isogenic	MCF-7	ZNF579	hg38
/experiments/ENCSR019KPC/	ENCSR019KPC	isogenic	HepG2	PLRG1	hg38
/experiments/ENCSR019SQX/	ENCSR019SQX	isogenic	H1	H3K4me3	hg38
/experiments/ENCSR023MFG/	ENCSR023MFG	isogenic	skeletal_muscle_satellite_cell	H3K4me1	hg38
/experiments/ENCSR024CNP/	ENCSR024CNP	isogenic	K562	EGR1	hg38
/experiments/ENCSR024LKA/	ENCSR024LKA	isogenic	K562	HDAC3	hg38
/experiments/ENCSR027HML/	ENCSR027HML	isogenic	OCI-LY7	CTCF	hg38
/experiments/ENCSR027UFT/	ENCSR027UFT	isogenic	C4-2B	ZFX	hg38
/experiments/ENCSR028NUR/	ENCSR028NUR	isogenic	MCF-7	ZNF592	hg38
/experiments/ENCSR028UIU/	ENCSR028UIU	isogenic	K562	ATF3	hg38
/experiments/ENCSR029IBC/	ENCSR029IBC	isogenic	HepG2	ARNT	hg38
/experiments/ENCSR029LBT/	ENCSR029LBT	isogenic	HepG2	FOXP1	hg38
/experiments/ENCSR030TJP/	ENCSR030TJP	isogenic	K562	DACH1	hg38
/experiments/ENCSR031TFS/	ENCSR031TFS	isogenic	K562	POLR2A	hg38
/experiments/ENCSR031URL/	ENCSR031URL	isogenic	HepG2	XRCC5	hg38
/experiments/ENCSR033NQK/	ENCSR033NQK	isogenic	K562	ZNF830	hg38
/experiments/ENCSR033VAZ/	ENCSR033VAZ	isogenic	K562	TARDBP	hg38
/experiments/ENCSR034BEQ/	ENCSR034BEQ	isogenic	hepatocyte	H3K36me3	hg38
/experiments/ENCSR035DUS/	ENCSR035DUS	isogenic	trophoblast_cell	H3K4me1	hg38
/experiments/ENCSR036KFJ/	ENCSR036KFJ	isogenic	Loucy	H3K4me1	hg38
/experiments/ENCSR037RJI/	ENCSR037RJI	isogenic	endodermal_cell	H3K4me1	hg38
/experiments/ENCSR038DJJ/	ENCSR038DJJ	isogenic	K562	SMAD1	hg38
/experiments/ENCSR038GMB/	ENCSR038GMB	isogenic	liver	GABPA	hg38
/experiments/ENCSR038GYF/	ENCSR038GYF	anisogenic	common_myeloid_progenitor_CD34-positive	H3K27me3	hg38
/experiments/ENCSR038MKB/	ENCSR038MKB	isogenic	IMR-90	H2AK9ac	hg38
/experiments/ENCSR038OIN/	ENCSR038OIN	isogenic	trophoblast_cell	H3K36me3	hg38
/experiments/ENCSR038PFD/	ENCSR038PFD	isogenic	H1	H3K18ac	hg38
/experiments/ENCSR038RGL/	ENCSR038RGL	isogenic	K562	MCM7	hg38
/experiments/ENCSR038XIA/	ENCSR038XIA	isogenic	MCF-7	ZNF444	hg38
/experiments/ENCSR039ZLS/	ENCSR039ZLS	isogenic	IMR-90	H3K4ac	hg38
/experiments/ENCSR041AXL/	ENCSR041AXL	isogenic	K562	RFX1	hg38
/experiments/ENCSR041XML/	ENCSR041XML	isogenic	GM12878	SRF	hg38
/experiments/ENCSR042TWZ/	ENCSR042TWZ	isogenic	MCF-7	SNIP1	hg38
/experiments/ENCSR043SBG/	ENCSR043SBG	anisogenic	CD4-positive_alpha-beta_T_cell	H3K27me3	hg38
/experiments/ENCSR043SJS/	ENCSR043SJS	anisogenic	CD8-positive_alpha-beta_memory_T_cell	H3K9me3	hg38
/experiments/ENCSR043VGU/	ENCSR043VGU	isogenic	H9	H3K4me3	hg38
/experiments/ENCSR044WCY/	ENCSR044WCY	isogenic	trophoblast_cell	H3K9me3	hg38
/experiments/ENCSR045HLL/	ENCSR045HLL	isogenic	neural_cell	H3K4me2	hg38
/experiments/ENCSR045QJH/	ENCSR045QJH	anisogenic	common_myeloid_progenitor_CD34-positive	H3K4me3	hg38
/experiments/ENCSR046HGP/	ENCSR046HGP	isogenic	HCT116	EZH2	hg38
/experiments/ENCSR047BUZ/	ENCSR047BUZ	isogenic	HepG2	ATF2	hg38
/experiments/ENCSR047JMV/	ENCSR047JMV	isogenic	transverse_colon	H3K36me3	hg38
/experiments/ENCSR047LSJ/	ENCSR047LSJ	isogenic	K562	TAF15	hg38
/experiments/ENCSR047TJL/	ENCSR047TJL	isogenic	H9	H3K56ac	hg38
/experiments/ENCSR049FUB/	ENCSR049FUB	isogenic	esophagus_squamous_epithelium	H3K27me3	hg38
/experiments/ENCSR050FLB/	ENCSR050FLB	isogenic	foreskin_melanocyte	H3K4me1	hg38
/experiments/ENCSR051DXE/	ENCSR051DXE	isogenic	K562	FUS	hg38
/experiments/ENCSR051OUX/	ENCSR051OUX	isogenic	K562	NFATC3	hg38
/experiments/ENCSR052PTN/	ENCSR052PTN	isogenic	K562	PCBP1	hg38
/experiments/ENCSR052WRV/	ENCSR052WRV	isogenic	DOHH2	H3K4me3	hg38
/experiments/ENCSR053PIY/	ENCSR053PIY	isogenic	adrenal_gland	H3K9me3	hg38
/experiments/ENCSR054IRX/	ENCSR054IRX	isogenic	IMR-90	H2BK20ac	hg38
/experiments/ENCSR055ZZY/	ENCSR055ZZY	isogenic	IMR-90	H3K9me3	hg38
/experiments/ENCSR056UBA/	ENCSR056UBA	isogenic	MCF-7	H3K9ac	hg38
/experiments/ENCSR057BTG/	ENCSR057BTG	isogenic	H1	H3K14ac	hg38
/experiments/ENCSR057BWO/	ENCSR057BWO	isogenic	GM12878	H3K4me3	hg38
/experiments/ENCSR057MWG/	ENCSR057MWG	isogenic	MCF-7	H2AFZ	hg38
/experiments/ENCSR058FCG/	ENCSR058FCG	anisogenic	neutrophil	H3K27me3	hg38
/experiments/ENCSR058SHN/	ENCSR058SHN	isogenic	Karpas-422	H3K9ac	hg38
/experiments/ENCSR059MVB/	ENCSR059MVB	isogenic	ACC112	H3K27ac	hg38
/experiments/ENCSR060WGK/	ENCSR060WGK	isogenic	OCI-LY7	H3K4me1	hg38
/experiments/ENCSR061DGF/	ENCSR061DGF	isogenic	GM23338	NANOG	hg38
/experiments/ENCSR062HDL/	ENCSR062HDL	isogenic	MCF-7	HSF1	hg38
/experiments/ENCSR063WYJ/	ENCSR063WYJ	isogenic	H9	H3K23me2	hg38
/experiments/ENCSR064LJN/	ENCSR064LJN	isogenic	A549	RFX5	hg38
/experiments/ENCSR065HOR/	ENCSR065HOR	isogenic	mesenchymal_stem_cell	H3K4me1	hg38
/experiments/ENCSR065XVO/	ENCSR065XVO	isogenic	K562	CHAMP1	hg38
/experiments/ENCSR066EBK/	ENCSR066EBK	isogenic	HepG2	FOXA2	hg38
/experiments/ENCSR066FXN/	ENCSR066FXN	isogenic	HepG2	HNRNPH1	hg38
/experiments/ENCSR066TET/	ENCSR066TET	isogenic	MCF-7	RFX1	hg38
/experiments/ENCSR066VKQ/	ENCSR066VKQ	isogenic	IMR-90	H3K56ac	hg38
/experiments/ENCSR067BNI/	ENCSR067BNI	isogenic	iPS_DF_19.11	H3K36me3	hg38
/experiments/ENCSR067HGI/	ENCSR067HGI	isogenic	A549	CHD2	hg38
/experiments/ENCSR068VRA/	ENCSR068VRA	isogenic	K562	MCM7	hg38
/experiments/ENCSR069DPL/	ENCSR069DPL	isogenic	neural_progenitor_cell	EZH2	hg38
/experiments/ENCSR072EUE/	ENCSR072EUE	isogenic	OCI-LY1	CTCF	hg38
/experiments/ENCSR072PWP/	ENCSR072PWP	isogenic	GM12878	ZNF24	hg38
/experiments/ENCSR072VUO/	ENCSR072VUO	isogenic	K562	SAFB	hg38
/experiments/ENCSR074TRC/	ENCSR074TRC	isogenic	SK-N-SH	H3K79me2	hg38
/experiments/ENCSR075FNZ/	ENCSR075FNZ	isogenic	GM12878	ZNF622	hg38
/experiments/ENCSR075HTM/	ENCSR075HTM	isogenic	K562	HDAC2	hg38
/experiments/ENCSR076JBA/	ENCSR076JBA	isogenic	OCI-LY1	H3K9ac	hg38
/experiments/ENCSR076YPO/	ENCSR076YPO	isogenic	K562	RNF2	hg38
/experiments/ENCSR077DKV/	ENCSR077DKV	isogenic	K562	CREM	hg38
/experiments/ENCSR079WHK/	ENCSR079WHK	isogenic	K562	MCM5	hg38
/experiments/ENCSR080JPX/	ENCSR080JPX	isogenic	spleen	H3K27me3	hg38
/experiments/ENCSR080XEY/	ENCSR080XEY	isogenic	liver	FOXA2	hg38
/experiments/ENCSR081JRM/	ENCSR081JRM	isogenic	trophoblast_cell	H3K18ac	hg38
/experiments/ENCSR081WLS/	ENCSR081WLS	isogenic	HepG2	RAD51	hg38
/experiments/ENCSR082NQB/	ENCSR082NQB	isogenic	NCI-H929	H3K4me3	hg38
/experiments/ENCSR083DXD/	ENCSR083DXD	isogenic	transverse_colon	H3K9me3	hg38
/experiments/ENCSR084RDK/	ENCSR084RDK	isogenic	DOHH2	CTCF	hg38
/experiments/ENCSR085DDI/	ENCSR085DDI	isogenic	K562	NFXL1	hg38
/experiments/ENCSR085IXF/	ENCSR085IXF	isogenic	liver	SP1	hg38
/experiments/ENCSR085QEV/	ENCSR085QEV	isogenic	K562	NBN	hg38
/experiments/ENCSR086FZL/	ENCSR086FZL	isogenic	K562	KAT8	hg38
/experiments/ENCSR086YIH/	ENCSR086YIH	isogenic	MM.1S	H3K4me2	hg38
/experiments/ENCSR087PFU/	ENCSR087PFU	isogenic	IMR-90	H3K4me3	hg38
/experiments/ENCSR088HZI/	ENCSR088HZI	isogenic	SU-DHL-6	EZH2phosphoT487	hg38
/experiments/ENCSR090JNM/	ENCSR090JNM	isogenic	K562	HLTF	hg38
/experiments/ENCSR090QTV/	ENCSR090QTV	isogenic	smooth_muscle_cell	H3K9me3	hg38
/experiments/ENCSR090ZDO/	ENCSR090ZDO	isogenic	HEK293T	SUZ12	hg38
/experiments/ENCSR091IRL/	ENCSR091IRL	isogenic	spleen	H3K9me3	hg38
/experiments/ENCSR091JXL/	ENCSR091JXL	isogenic	K562	HES1	hg38
/experiments/ENCSR091QXP/	ENCSR091QXP	isogenic	HCT116	H3K36me3	hg38
/experiments/ENCSR093SHE/	ENCSR093SHE	isogenic	HCT116	H3K9ac	hg38
/experiments/ENCSR094VCE/	ENCSR094VCE	isogenic	MM.1S	H3K4me1	hg38
/experiments/ENCSR094WHO/	ENCSR094WHO	isogenic	HEK293T	FOXA1	hg38
/experiments/ENCSR096KPA/	ENCSR096KPA	isogenic	GM23248	EZH2phosphoT487	hg38
/experiments/ENCSR096KWU/	ENCSR096KWU	isogenic	MCF-7	ZNF207	hg38
/experiments/ENCSR097ORD/	ENCSR097ORD	isogenic	ES-I3	H3K9ac	hg38
/experiments/ENCSR098ALO/	ENCSR098ALO	anisogenic	naive_thymus-derived_CD4-positive_alpha-beta_T_cell	H3K4me3	hg38
/experiments/ENCSR098OLN/	ENCSR098OLN	isogenic	gastrocnemius_medialis	H3K4me3	hg38
/experiments/ENCSR098XMN/	ENCSR098XMN	isogenic	liver	RXRA	hg38
/experiments/ENCSR099NCH/	ENCSR099NCH	isogenic	K562	ZNF24	hg38
/experiments/ENCSR100HGO/	ENCSR100HGO	isogenic	skeletal_muscle_satellite_cell	H3K9ac	hg38
/experiments/ENCSR100LWU/	ENCSR100LWU	isogenic	mesodermal_cell	H3K36me3	hg38
/experiments/ENCSR100PNV/	ENCSR100PNV	isogenic	iPS_DF_19.11	H3K27me3	hg38
/experiments/ENCSR100UQX/	ENCSR100UQX	isogenic	K562	TAF9B	hg38
/experiments/ENCSR101EEJ/	ENCSR101EEJ	isogenic	transverse_colon	H3K36me3	hg38
/experiments/ENCSR101FJS/	ENCSR101FJS	isogenic	HepG2	TBL1XR1	hg38
/experiments/ENCSR101FJU/	ENCSR101FJU	isogenic	HepG2	ZNF384	hg38
/experiments/ENCSR102KIN/	ENCSR102KIN	isogenic	K562	ZMYM3	hg38
/experiments/ENCSR103SZL/	ENCSR103SZL	isogenic	HepG2	TFAP4	hg38
/experiments/ENCSR105NMJ/	ENCSR105NMJ	isogenic	neural_progenitor_cell	H3K9ac	hg38
/experiments/ENCSR105URN/	ENCSR105URN	isogenic	spleen	H3K9me3	hg38
/experiments/ENCSR105YNJ/	ENCSR105YNJ	isogenic	gastrocnemius_medialis	H3K36me3	hg38
/experiments/ENCSR106FRG/	ENCSR106FRG	isogenic	K562	TAL1	hg38
/experiments/ENCSR106VNH/	ENCSR106VNH	anisogenic	common_myeloid_progenitor_CD34-positive	H3K36me3	hg38
/experiments/ENCSR107GRP/	ENCSR107GRP	isogenic	K562	MLLT1	hg38
/experiments/ENCSR107RHZ/	ENCSR107RHZ	isogenic	K562	YBX1	hg38
/experiments/ENCSR109ODF/	ENCSR109ODF	isogenic	MCF-7	HES1	hg38
/experiments/ENCSR109YGM/	ENCSR109YGM	isogenic	K562	CREB3L1	hg38
/experiments/ENCSR111QAW/	ENCSR111QAW	isogenic	SK-N-MC	H3K9ac	hg38
/experiments/ENCSR112ALD/	ENCSR112ALD	isogenic	HepG2	CREB1	hg38
/experiments/ENCSR112RNT/	ENCSR112RNT	isogenic	K562	HNRNPLL	hg38
/experiments/ENCSR113LAS/	ENCSR113LAS	isogenic	K562	MTA2	hg38
/experiments/ENCSR115BBC/	ENCSR115BBC	isogenic	K562	ASH1L	hg38
/experiments/ENCSR115BLD/	ENCSR115BLD	isogenic	HepG2	KDM1A	hg38
/experiments/ENCSR115SMW/	ENCSR115SMW	isogenic	K562	PKNOX1	hg38
/experiments/ENCSR115VDV/	ENCSR115VDV	anisogenic	adipocyte	H3K4me1	hg38
/experiments/ENCSR116QUR/	ENCSR116QUR	isogenic	MCF-7	CSDE1	hg38
/experiments/ENCSR117IQD/	ENCSR117IQD	anisogenic	CD4-positive_alpha-beta_memory_T_cell	H3K9me3	hg38
/experiments/ENCSR117KWH/	ENCSR117KWH	isogenic	GM12878	ZNF207	hg38
/experiments/ENCSR119ULQ/	ENCSR119ULQ	isogenic	K562	NCOA4	hg38
/experiments/ENCSR119VCX/	ENCSR119VCX	isogenic	K562	PHF21A	hg38
/experiments/ENCSR120LGC/	ENCSR120LGC	isogenic	MM.1S	H3K36me3	hg38
/experiments/ENCSR120MPG/	ENCSR120MPG	isogenic	K562	PRDM10	hg38
/experiments/ENCSR120WKZ/	ENCSR120WKZ	anisogenic	naive_thymus-derived_CD4-positive_alpha-beta_T_cell	H3K27ac	hg38
/experiments/ENCSR121INC/	ENCSR121INC	isogenic	SK-N-SH	H3K9ac	hg38
/experiments/ENCSR121PFY/	ENCSR121PFY	isogenic	K562	CDC5L	hg38
/experiments/ENCSR123JZO/	ENCSR123JZO	isogenic	neural_stem_progenitor_cell	H2BK15ac	hg38
/experiments/ENCSR124AIG/	ENCSR124AIG	isogenic	IMR-90	FOS	hg38
/experiments/ENCSR124BJR/	ENCSR124BJR	isogenic	K562	ETV6	hg38
/experiments/ENCSR124DYB/	ENCSR124DYB	isogenic	IMR-90	H2AFZ	hg38
/experiments/ENCSR124VOE/	ENCSR124VOE	isogenic	neural_cell	H3K27ac	hg38
/experiments/ENCSR125DKL/	ENCSR125DKL	isogenic	SU-DHL-6	CTCF	hg38
/experiments/ENCSR125IJY/	ENCSR125IJY	isogenic	SK-N-SH	H3F3A	hg38
/experiments/ENCSR125NBL/	ENCSR125NBL	isogenic	neural_progenitor_cell	CTCF	hg38
/experiments/ENCSR126BGU/	ENCSR126BGU	isogenic	mesendoderm	H3K4me2	hg38
/experiments/ENCSR126YEB/	ENCSR126YEB	isogenic	MCF-7	FOXA1	hg38
/experiments/ENCSR128IYN/	ENCSR128IYN	isogenic	HepG2	SNRNP70	hg38
/experiments/ENCSR130EML/	ENCSR130EML	isogenic	H1	H3K4ac	hg38
/experiments/ENCSR130HEG/	ENCSR130HEG	isogenic	K562	COPS2	hg38
/experiments/ENCSR130IMV/	ENCSR130IMV	isogenic	smooth_muscle_cell	H3K4me1	hg38
/experiments/ENCSR131FFJ/	ENCSR131FFJ	isogenic	GM23248	EZH2	hg38
/experiments/ENCSR133QBG/	ENCSR133QBG	isogenic	prostate_gland	H3K9me3	hg38
/experiments/ENCSR135ANT/	ENCSR135ANT	isogenic	MCF-7	NRF1	hg38
/experiments/ENCSR136ZNV/	ENCSR136ZNV	anisogenic	adipocyte	H3K36me3	hg38
/experiments/ENCSR137ZMQ/	ENCSR137ZMQ	isogenic	K562	REST	hg38
/experiments/ENCSR138FUZ/	ENCSR138FUZ	isogenic	K562	RNF2	hg38
/experiments/ENCSR138SFL/	ENCSR138SFL	isogenic	K562	MCM2	hg38
/experiments/ENCSR138YYY/	ENCSR138YYY	isogenic	K562	GABPB1	hg38
/experiments/ENCSR139PIA/	ENCSR139PIA	isogenic	neural_progenitor_cell	H3K27me3	hg38
/experiments/ENCSR140DSL/	ENCSR140DSL	isogenic	HeLa-S3	MAFF	hg38
/experiments/ENCSR142YYA/	ENCSR142YYA	isogenic	K562	EWSR1	hg38
/experiments/ENCSR143CEO/	ENCSR143CEO	isogenic	K562	ZC3H8	hg38
/experiments/ENCSR143RMH/	ENCSR143RMH	isogenic	smooth_muscle_cell	H3K27me3	hg38
/experiments/ENCSR144RXL/	ENCSR144RXL	isogenic	mesendoderm	H3K36me3	hg38
/experiments/ENCSR145BHD/	ENCSR145BHD	isogenic	HepG2	NFRKB	hg38
/experiments/ENCSR145CXH/	ENCSR145CXH	isogenic	HepG2	TARDBP	hg38
/experiments/ENCSR145TSJ/	ENCSR145TSJ	isogenic	K562	ATF4	hg38
/experiments/ENCSR145XQO/	ENCSR145XQO	isogenic	GM12878	HDGF	hg38
/experiments/ENCSR146KXZ/	ENCSR146KXZ	anisogenic	brain	H3K9me3	hg38
/experiments/ENCSR151NQL/	ENCSR151NQL	isogenic	HepG2	AGO2	hg38
/experiments/ENCSR152QRE/	ENCSR152QRE	isogenic	SK-N-MC	H3K4me1	hg38
/experiments/ENCSR152YYY/	ENCSR152YYY	isogenic	PC-9	H4K20me1	hg38
/experiments/ENCSR153NDQ/	ENCSR153NDQ	isogenic	prostate_gland	H3K4me3	hg38
/experiments/ENCSR153SGD/	ENCSR153SGD	isogenic	HUES48	H3K4me3	hg38
/experiments/ENCSR154EIH/	ENCSR154EIH	isogenic	K562	TRIP13	hg38
/experiments/ENCSR154HDX/	ENCSR154HDX	isogenic	GM23338	H3K79me2	hg38
/experiments/ENCSR155KHM/	ENCSR155KHM	isogenic	K562	ARNT	hg38
/experiments/ENCSR155VDK/	ENCSR155VDK	isogenic	MCF-7	ZBTB11	hg38
/experiments/ENCSR155XVP/	ENCSR155XVP	isogenic	prostate_gland	H3K4me1	hg38
/experiments/ENCSR155XXB/	ENCSR155XXB	isogenic	OCI-LY1	H3K79me2	hg38
/experiments/ENCSR156APP/	ENCSR156APP	isogenic	HepG2	PTBP1	hg38
/experiments/ENCSR157CAU/	ENCSR157CAU	isogenic	HepG2	ZKSCAN1	hg38
/experiments/ENCSR157FDN/	ENCSR157FDN	isogenic	large_intestine	H3K27me3	hg38
/experiments/ENCSR157TCS/	ENCSR157TCS	isogenic	K562	SMARCE1	hg38
/experiments/ENCSR159CDJ/	ENCSR159CDJ	isogenic	Karpas-422	H4K20me1	hg38
/experiments/ENCSR160QYK/	ENCSR160QYK	isogenic	K562	GATAD2A	hg38
/experiments/ENCSR160ZLP/	ENCSR160ZLP	isogenic	H1	KDM5A	hg38
/experiments/ENCSR161FEJ/	ENCSR161FEJ	isogenic	spleen	H3K27me3	hg38
/experiments/ENCSR161HZJ/	ENCSR161HZJ	isogenic	gastrocnemius_medialis	H3K4me1	hg38
/experiments/ENCSR161MXP/	ENCSR161MXP	isogenic	HCT116	H3K4me1	hg38
/experiments/ENCSR161NON/	ENCSR161NON	isogenic	H1	H2BK5ac	hg38
/experiments/ENCSR161XBV/	ENCSR161XBV	anisogenic	naive_thymus-derived_CD4-positive_alpha-beta_T_cell	H3K4me3	hg38
/experiments/ENCSR162DGX/	ENCSR162DGX	isogenic	B_cell	H3K27me3	hg38
/experiments/ENCSR162IEM/	ENCSR162IEM	isogenic	K562	MYBL2	hg38
/experiments/ENCSR162VXO/	ENCSR162VXO	anisogenic	adipocyte	H3K9ac	hg38
/experiments/ENCSR164RFI/	ENCSR164RFI	isogenic	IMR-90	H4K91ac	hg38
/experiments/ENCSR165LOF/	ENCSR165LOF	isogenic	Loucy	H3K4me2	hg38
/experiments/ENCSR166CNR/	ENCSR166CNR	isogenic	stomach	H3K36me3	hg38
/experiments/ENCSR166KLM/	ENCSR166KLM	isogenic	iPS-20b	H3K9ac	hg38
/experiments/ENCSR167KBO/	ENCSR167KBO	isogenic	K562	ZNF316	hg38
/experiments/ENCSR168CEE/	ENCSR168CEE	isogenic	K562	NCOA6	hg38
/experiments/ENCSR168SMX/	ENCSR168SMX	isogenic	liver	NR2F2	hg38
/experiments/ENCSR170DNV/	ENCSR170DNV	isogenic	HepG2	PHB2	hg38
/experiments/ENCSR170NCG/	ENCSR170NCG	anisogenic	common_myeloid_progenitor_CD34-positive	H3K4me1	hg38
/experiments/ENCSR171CAY/	ENCSR171CAY	isogenic	K562	E2F7	hg38
/experiments/ENCSR171FUX/	ENCSR171FUX	isogenic	HepG2	FOXK2	hg38
/experiments/ENCSR173EEH/	ENCSR173EEH	isogenic	MCF-7	COPS2	hg38
/experiments/ENCSR173ZMH/	ENCSR173ZMH	isogenic	iPS_DF_6.9	H3K36me3	hg38
/experiments/ENCSR173ZVL/	ENCSR173ZVL	isogenic	GM12878	ZNF592	hg38
/experiments/ENCSR175EOM/	ENCSR175EOM	isogenic	K562	EHMT2	hg38
/experiments/ENCSR175SZH/	ENCSR175SZH	isogenic	K562	ZSCAN29	hg38
/experiments/ENCSR176ABZ/	ENCSR176ABZ	isogenic	HUES6	H3K4me3	hg38
/experiments/ENCSR176EXN/	ENCSR176EXN	isogenic	MCF-7	JUN	hg38
/experiments/ENCSR177DNR/	ENCSR177DNR	isogenic	K562	FIP1L1	hg38
/experiments/ENCSR177QFY/	ENCSR177QFY	isogenic	adrenal_gland	H3K27ac	hg38
/experiments/ENCSR177VFS/	ENCSR177VFS	isogenic	GM12878	MEF2B	hg38
/experiments/ENCSR177XCS/	ENCSR177XCS	isogenic	K562	BRD9	hg38
/experiments/ENCSR179BUC/	ENCSR179BUC	isogenic	HCT116	H3K9me3	hg38
/experiments/ENCSR179SAO/	ENCSR179SAO	isogenic	A673	EZH2	hg38
/experiments/ENCSR180AAB/	ENCSR180AAB	isogenic	PC-9	H3F3A	hg38
/experiments/ENCSR182XTG/	ENCSR182XTG	isogenic	neural_stem_progenitor_cell	H3K18ac	hg38
/experiments/ENCSR183AXJ/	ENCSR183AXJ	isogenic	HepG2	HNRNPUL1	hg38
/experiments/ENCSR183CQK/	ENCSR183CQK	isogenic	Loucy	H3K27me3	hg38
/experiments/ENCSR184MFH/	ENCSR184MFH	isogenic	HeLa-S3	ZFP36	hg38
/experiments/ENCSR184QUS/	ENCSR184QUS	isogenic	OCI-LY1	H3K4me1	hg38
/experiments/ENCSR186EAD/	ENCSR186EAD	isogenic	Loucy	H3K9me2	hg38
/experiments/ENCSR186OBR/	ENCSR186OBR	isogenic	H1	H3K27me3	hg38
/experiments/ENCSR187SVM/	ENCSR187SVM	isogenic	tibial_artery	H3K4me1	hg38
/experiments/ENCSR188GJE/	ENCSR188GJE	isogenic	H9	H3K79me2	hg38
/experiments/ENCSR189AGR/	ENCSR189AGR	isogenic	OCI-LY1	H3K9me3	hg38
/experiments/ENCSR189PYJ/	ENCSR189PYJ	isogenic	K562	SMAD2	hg38
/experiments/ENCSR189TRZ/	ENCSR189TRZ	isogenic	K562	TCF12	hg38
/experiments/ENCSR189VXS/	ENCSR189VXS	isogenic	K562	GTF2F1	hg38
/experiments/ENCSR189XIE/	ENCSR189XIE	isogenic	smooth_muscle_cell	H4K20me1	hg38
/experiments/ENCSR189YYK/	ENCSR189YYK	isogenic	GM12878	ZBTB40	hg38
/experiments/ENCSR192AFN/	ENCSR192AFN	isogenic	GM12878	PAX8	hg38
/experiments/ENCSR196HGZ/	ENCSR196HGZ	isogenic	liver	JUND	hg38
/experiments/ENCSR196HOM/	ENCSR196HOM	isogenic	epithelial_cell_of_prostate	CTCF	hg38
/experiments/ENCSR196LEI/	ENCSR196LEI	anisogenic	mesenchymal_stem_cell	H3K4me1	hg38
/experiments/ENCSR197ALX/	ENCSR197ALX	isogenic	K562	HDGF	hg38
/experiments/ENCSR197DJH/	ENCSR197DJH	isogenic	MCF-7	SREBF1	hg38
/experiments/ENCSR197QDK/	ENCSR197QDK	isogenic	spleen	H3K4me3	hg38
/experiments/ENCSR197QXT/	ENCSR197QXT	isogenic	PC-3	H3K9ac	hg38
/experiments/ENCSR197WGI/	ENCSR197WGI	isogenic	IMR-90	NFE2L2	hg38
/experiments/ENCSR197XDQ/	ENCSR197XDQ	isogenic	MCF-7	H3F3A	hg38
/experiments/ENCSR198ZYJ/	ENCSR198ZYJ	isogenic	neural_cell	RAD21	hg38
/experiments/ENCSR199KHR/	ENCSR199KHR	isogenic	OCI-LY7	H3K9me2	hg38
/experiments/ENCSR199WXF/	ENCSR199WXF	isogenic	GM12878	EED	hg38
/experiments/ENCSR200CUA/	ENCSR200CUA	isogenic	MCF-7	HDGF	hg38
/experiments/ENCSR200ETW/	ENCSR200ETW	isogenic	endodermal_cell	H3K27ac	hg38
/experiments/ENCSR200JYP/	ENCSR200JYP	isogenic	K562	ZNF316	hg38
/experiments/ENCSR201GCJ/	ENCSR201GCJ	anisogenic	adipocyte	H3K9me3	hg38
/experiments/ENCSR201NQZ/	ENCSR201NQZ	isogenic	K562	CTBP1	hg38
/experiments/ENCSR203GEP/	ENCSR203GEP	anisogenic	CD4-positive_CD25-positive_alpha-beta_regulatory_T_cell	H3K27me3	hg38
/experiments/ENCSR203KCB/	ENCSR203KCB	isogenic	thyroid_gland	H3K27ac	hg38
/experiments/ENCSR203KEU/	ENCSR203KEU	isogenic	RWPE1	H3K27ac	hg38
/experiments/ENCSR203QEB/	ENCSR203QEB	isogenic	Panc1	CTCF	hg38
/experiments/ENCSR205FOW/	ENCSR205FOW	isogenic	liver	ATF3	hg38
/experiments/ENCSR205SKQ/	ENCSR205SKQ	isogenic	GM12878	YBX1	hg38
/experiments/ENCSR206STN/	ENCSR206STN	isogenic	gastrocnemius_medialis	H3K4me3	hg38
/experiments/ENCSR207PFI/	ENCSR207PFI	isogenic	GM12878	ZBED1	hg38
/experiments/ENCSR208QRN/	ENCSR208QRN	isogenic	transverse_colon	H3K27ac	hg38
/experiments/ENCSR210RXE/	ENCSR210RXE	isogenic	IMR-90	H2BK120ac	hg38
/experiments/ENCSR210ZPC/	ENCSR210ZPC	isogenic	smooth_muscle_cell	H3K27ac	hg38
/experiments/ENCSR210ZYL/	ENCSR210ZYL	isogenic	HepG2	NBN	hg38
/experiments/ENCSR211LTF/	ENCSR211LTF	isogenic	K562	EGR1	hg38
/experiments/ENCSR212YKD/	ENCSR212YKD	isogenic	GM12878	SKIL	hg38
/experiments/ENCSR213HBY/	ENCSR213HBY	isogenic	K562	TOE1	hg38
/experiments/ENCSR213TIR/	ENCSR213TIR	isogenic	trophoblast_cell	H2BK5ac	hg38
/experiments/ENCSR213VUI/	ENCSR213VUI	isogenic	K562	TRIM25	hg38
/experiments/ENCSR214WRA/	ENCSR214WRA	isogenic	iPS-20b	H3K9me3	hg38
/experiments/ENCSR216OGD/	ENCSR216OGD	isogenic	H1	H3K27me3	hg38
/experiments/ENCSR218GSN/	ENCSR218GSN	isogenic	HEK293T	ZFX	hg38
/experiments/ENCSR219BXP/	ENCSR219BXP	isogenic	K562	DPF2	hg38
/experiments/ENCSR219MKK/	ENCSR219MKK	isogenic	HeLa-S3	DEK	hg38
/experiments/ENCSR219MYH/	ENCSR219MYH	isogenic	IMR-90	H3K9ac	hg38
/experiments/ENCSR219NRT/	ENCSR219NRT	isogenic	HepG2	GTF2F1	hg38
/experiments/ENCSR220XCD/	ENCSR220XCD	isogenic	hepatocyte	H3K4me2	hg38
/experiments/ENCSR220YXI/	ENCSR220YXI	isogenic	K562	PRPF4	hg38
/experiments/ENCSR221GAN/	ENCSR221GAN	isogenic	K562	MBD2	hg38
/experiments/ENCSR222MYK/	ENCSR222MYK	isogenic	K562	SRSF7	hg38
/experiments/ENCSR223MLH/	ENCSR223MLH	isogenic	K562	BRCA1	hg38
/experiments/ENCSR225VCV/	ENCSR225VCV	isogenic	thyroid_gland	H3K36me3	hg38
/experiments/ENCSR225YGX/	ENCSR225YGX	isogenic	spleen	CTCF	hg38
/experiments/ENCSR227XNT/	ENCSR227XNT	isogenic	HCT116	H2AFZ	hg38
/experiments/ENCSR229QYR/	ENCSR229QYR	anisogenic	naive_thymus-derived_CD4-positive_alpha-beta_T_cell	H3K9me3	hg38
/experiments/ENCSR230ORT/	ENCSR230ORT	isogenic	prostate_gland	CTCF	hg38
/experiments/ENCSR230PTV/	ENCSR230PTV	isogenic	K562	ZBTB2	hg38
/experiments/ENCSR230WNU/	ENCSR230WNU	isogenic	H9	H3K4ac	hg38
/experiments/ENCSR230ZWH/	ENCSR230ZWH	isogenic	liver	RAD21	hg38
/experiments/ENCSR231ENE/	ENCSR231ENE	isogenic	MCF-7	ARID3A	hg38
/experiments/ENCSR231FDF/	ENCSR231FDF	anisogenic	CD8-positive_alpha-beta_T_cell	H3K4me3	hg38
/experiments/ENCSR231YFE/	ENCSR231YFE	isogenic	MCF-7	ZBTB33	hg38
/experiments/ENCSR233FAG/	ENCSR233FAG	isogenic	HEK293T	PKNOX1	hg38
/experiments/ENCSR234VCE/	ENCSR234VCE	isogenic	MCF-7	DPF2	hg38
/experiments/ENCSR235CEI/	ENCSR235CEI	isogenic	ectodermal_cell	H3K9me3	hg38
/experiments/ENCSR236YGF/	ENCSR236YGF	isogenic	transverse_colon	CTCF	hg38
/experiments/ENCSR236YPE/	ENCSR236YPE	isogenic	GM23338	H3K36me3	hg38
/experiments/ENCSR237OBF/	ENCSR237OBF	isogenic	HUES6	H3K36me3	hg38
/experiments/ENCSR237TFX/	ENCSR237TFX	isogenic	HEK293T	CTBP1	hg38
/experiments/ENCSR237VLT/	ENCSR237VLT	isogenic	K562	ZBTB40	hg38
/experiments/ENCSR238QRG/	ENCSR238QRG	isogenic	HepG2	TBX3	hg38
/experiments/ENCSR238WMO/	ENCSR238WMO	isogenic	neural_stem_progenitor_cell	H3K36me3	hg38
/experiments/ENCSR240PRQ/	ENCSR240PRQ	isogenic	HCT116	CTCF	hg38
/experiments/ENCSR240XWM/	ENCSR240XWM	isogenic	HEK293T	LEF1	hg38
/experiments/ENCSR241LIH/	ENCSR241LIH	isogenic	K562	AFF1	hg38
/experiments/ENCSR243AIS/	ENCSR243AIS	isogenic	OCI-LY7	H3K36me3	hg38
/experiments/ENCSR243INX/	ENCSR243INX	isogenic	PC-9	CTCF	hg38
/experiments/ENCSR243LNQ/	ENCSR243LNQ	isogenic	HepG2	PRPF4	hg38
/experiments/ENCSR246MLJ/	ENCSR246MLJ	isogenic	22Rv1	ZFX	hg38
/experiments/ENCSR247XFV/	ENCSR247XFV	isogenic	HepG2	CCAR2	hg38
/experiments/ENCSR248IMH/	ENCSR248IMH	isogenic	MCF-7	NFRKB	hg38
/experiments/ENCSR248KRU/	ENCSR248KRU	isogenic	IMR-90	H2BK5ac	hg38
/experiments/ENCSR249BHQ/	ENCSR249BHQ	isogenic	K562	ZNF592	hg38
/experiments/ENCSR249INE/	ENCSR249INE	isogenic	uterus	H3K27ac	hg38
/experiments/ENCSR249YGG/	ENCSR249YGG	isogenic	GM23338	H3K4me1	hg38
/experiments/ENCSR251OVJ/	ENCSR251OVJ	isogenic	GM12878	SMAD5	hg38
/experiments/ENCSR252QYR/	ENCSR252QYR	isogenic	hepatocyte	CTCF	hg38
/experiments/ENCSR254NLC/	ENCSR254NLC	isogenic	neural_stem_progenitor_cell	H3K4me1	hg38
/experiments/ENCSR254YRM/	ENCSR254YRM	anisogenic	liver	CTCF	hg38
/experiments/ENCSR256ESY/	ENCSR256ESY	isogenic	neural_stem_progenitor_cell	H3K36me3	hg38
/experiments/ENCSR256KTR/	ENCSR256KTR	isogenic	neural_progenitor_cell	H3K9me3	hg38
/experiments/ENCSR258SXK/	ENCSR258SXK	isogenic	HepG2	SFPQ	hg38
/experiments/ENCSR258UUX/	ENCSR258UUX	isogenic	vagina	H3K4me3	hg38
/experiments/ENCSR261EDU/	ENCSR261EDU	isogenic	HepG2	MNT	hg38
/experiments/ENCSR261VAS/	ENCSR261VAS	isogenic	smooth_muscle_cell	CTCF	hg38
/experiments/ENCSR262NQD/	ENCSR262NQD	isogenic	HUES48	H3K27me3	hg38
/experiments/ENCSR262VXI/	ENCSR262VXI	anisogenic	mesenchymal_stem_cell	H3K27me3	hg38
/experiments/ENCSR263ELQ/	ENCSR263ELQ	isogenic	iPS_DF_6.9	H3K4me3	hg38
/experiments/ENCSR263WLD/	ENCSR263WLD	anisogenic	CD4-positive_alpha-beta_T_cell	H3K4me3	hg38
/experiments/ENCSR264CZJ/	ENCSR264CZJ	isogenic	K562	THRA	hg38
/experiments/ENCSR264RJX/	ENCSR264RJX	isogenic	GM23338	POU5F1	hg38
/experiments/ENCSR265ARE/	ENCSR265ARE	isogenic	VCaP	CTCF	hg38
/experiments/ENCSR266EYO/	ENCSR266EYO	isogenic	thyroid_gland	H3K9me3	hg38
/experiments/ENCSR267DFA/	ENCSR267DFA	isogenic	HepG2	FOXA1	hg38
/experiments/ENCSR267UCE/	ENCSR267UCE	isogenic	Loucy	H3F3A	hg38
/experiments/ENCSR267YXV/	ENCSR267YXV	anisogenic	neutrophil	H3K27ac	hg38
/experiments/ENCSR268QIQ/	ENCSR268QIQ	isogenic	K562	SRSF3	hg38
/experiments/ENCSR269OVV/	ENCSR269OVV	anisogenic	B_cell	H3K4me3	hg38
/experiments/ENCSR269ULZ/	ENCSR269ULZ	isogenic	cardiac_muscle_cell	H3K9me3	hg38
/experiments/ENCSR271TFS/	ENCSR271TFS	isogenic	H1	H3K4me1	hg38
/experiments/ENCSR272CIV/	ENCSR272CIV	isogenic	spleen	H3K9me3	hg38
/experiments/ENCSR272JAT/	ENCSR272JAT	isogenic	K562	CBX5	hg38
/experiments/ENCSR273IYV/	ENCSR273IYV	isogenic	endodermal_cell	H3K27me3	hg38
/experiments/ENCSR274OIJ/	ENCSR274OIJ	isogenic	neural_progenitor_cell	H3K4me1	hg38
/experiments/ENCSR274SLQ/	ENCSR274SLQ	isogenic	SK-N-SH	CHD2	hg38
/experiments/ENCSR274TJB/	ENCSR274TJB	isogenic	IMR-90	H2BK15ac	hg38
/experiments/ENCSR275NCH/	ENCSR275NCH	isogenic	PC-3	H3K4me3	hg38
/experiments/ENCSR276HBK/	ENCSR276HBK	isogenic	H9	H3K4me1	hg38
/experiments/ENCSR276OLB/	ENCSR276OLB	isogenic	cardiac_muscle_cell	H3K4me1	hg38
/experiments/ENCSR277BXW/	ENCSR277BXW	isogenic	MCF-7	ZBTB7B	hg38
/experiments/ENCSR277OOQ/	ENCSR277OOQ	isogenic	A549	ZC3H11A	hg38
/experiments/ENCSR277VIC/	ENCSR277VIC	isogenic	HepG2	HDAC6	hg38
/experiments/ENCSR277WTO/	ENCSR277WTO	anisogenic	T-cell	H3K27me3	hg38
/experiments/ENCSR278JQG/	ENCSR278JQG	isogenic	HepG2	IKZF1	hg38
/experiments/ENCSR278SQL/	ENCSR278SQL	isogenic	GM12878	NBN	hg38
/experiments/ENCSR279IEM/	ENCSR279IEM	isogenic	MCF-7	SIX4	hg38
/experiments/ENCSR279JHU/	ENCSR279JHU	isogenic	DOHH2	H4K20me1	hg38
/experiments/ENCSR279KIX/	ENCSR279KIX	isogenic	C4-2B	H3K27ac	hg38
/experiments/ENCSR280IFJ/	ENCSR280IFJ	isogenic	H9	H3K79me1	hg38
/experiments/ENCSR282SNG/	ENCSR282SNG	isogenic	H9	H3K23ac	hg38
/experiments/ENCSR283BRU/	ENCSR283BRU	isogenic	gastrocnemius_medialis	H3K9me3	hg38
/experiments/ENCSR283STF/	ENCSR283STF	isogenic	IMR-90	H3K14ac	hg38
/experiments/ENCSR283ZNI/	ENCSR283ZNI	isogenic	K562	ZBTB8A	hg38
/experiments/ENCSR283ZRI/	ENCSR283ZRI	isogenic	K562	POLR2G	hg38
/experiments/ENCSR285UTJ/	ENCSR285UTJ	isogenic	foreskin_fibroblast	H3K27me3	hg38
/experiments/ENCSR286PCG/	ENCSR286PCG	isogenic	K562	ZBED1	hg38
/experiments/ENCSR287VPM/	ENCSR287VPM	isogenic	SK-N-MC	H3K4me3	hg38
/experiments/ENCSR288IJC/	ENCSR288IJC	isogenic	MCF-7	MAZ	hg38
/experiments/ENCSR288MOZ/	ENCSR288MOZ	isogenic	K562	LARP7	hg38
/experiments/ENCSR289TGF/	ENCSR289TGF	isogenic	hepatocyte	H4K20me1	hg38
/experiments/ENCSR290YLQ/	ENCSR290YLQ	isogenic	B_cell	H3K4me1	hg38
/experiments/ENCSR290ZOS/	ENCSR290ZOS	isogenic	liver	EGR1	hg38
/experiments/ENCSR291KBJ/	ENCSR291KBJ	anisogenic	effector_memory_CD4-positive_alpha-beta_T_cell	H3K4me3	hg38
/experiments/ENCSR293NAJ/	ENCSR293NAJ	isogenic	GM23338	H4K20me1	hg38
/experiments/ENCSR293QAR/	ENCSR293QAR	isogenic	GM12878	MTA2	hg38
/experiments/ENCSR294JWV/	ENCSR294JWV	isogenic	A549	ZFP36	hg38
/experiments/ENCSR294WUR/	ENCSR294WUR	isogenic	H9	H3K18ac	hg38
/experiments/ENCSR296MXW/	ENCSR296MXW	isogenic	K562	HNRNPUL1	hg38
/experiments/ENCSR297AUZ/	ENCSR297AUZ	isogenic	mesendoderm	H2BK15ac	hg38
/experiments/ENCSR297GII/	ENCSR297GII	isogenic	liver	HNF4G	hg38
/experiments/ENCSR297MUV/	ENCSR297MUV	isogenic	SK-N-SH	EZH2phosphoT487	hg38
/experiments/ENCSR298JCG/	ENCSR298JCG	isogenic	K562	NCOR1	hg38
/experiments/ENCSR301HRV/	ENCSR301HRV	isogenic	H1	H3K79me2	hg38
/experiments/ENCSR301VIW/	ENCSR301VIW	isogenic	smooth_muscle_cell	H2AFZ	hg38
/experiments/ENCSR302AWT/	ENCSR302AWT	isogenic	K562	FOXK2	hg38
/experiments/ENCSR303GFI/	ENCSR303GFI	isogenic	RWPE1	CTCF	hg38
/experiments/ENCSR306VSH/	ENCSR306VSH	isogenic	Karpas-422	H3K4me1	hg38
/experiments/ENCSR307DQT/	ENCSR307DQT	isogenic	SU-DHL-6	H3K27ac	hg38
/experiments/ENCSR307OAJ/	ENCSR307OAJ	isogenic	iPS_DF_19.11	H3K4me1	hg38
/experiments/ENCSR309ELI/	ENCSR309ELI	isogenic	MCF-7	ZBTB1	hg38
/experiments/ENCSR310NYI/	ENCSR310NYI	isogenic	liver	FOXA2	hg38
/experiments/ENCSR312CKN/	ENCSR312CKN	isogenic	skeletal_muscle_satellite_cell	H3K27me3	hg38
/experiments/ENCSR313NJN/	ENCSR313NJN	isogenic	GM23338	H3F3A	hg38
/experiments/ENCSR313VZG/	ENCSR313VZG	isogenic	HepG2	FIP1L1	hg38
/experiments/ENCSR314WYC/	ENCSR314WYC	isogenic	neuron	H3K4me3	hg38
/experiments/ENCSR315EZG/	ENCSR315EZG	isogenic	transverse_colon	H3K4me3	hg38
/experiments/ENCSR315IRO/	ENCSR315IRO	isogenic	HUES6	H3K27ac	hg38
/experiments/ENCSR315JJE/	ENCSR315JJE	isogenic	HepG2	HNRNPL	hg38
/experiments/ENCSR315NAC/	ENCSR315NAC	isogenic	LNCAP	CTCF	hg38
/experiments/ENCSR315NNL/	ENCSR315NNL	isogenic	K562	CHAMP1	hg38
/experiments/ENCSR316KHQ/	ENCSR316KHQ	isogenic	SU-DHL-6	H3K36me3	hg38
/experiments/ENCSR316LNO/	ENCSR316LNO	isogenic	gastroesophageal_sphincter	H3K27ac	hg38
/experiments/ENCSR316MNI/	ENCSR316MNI	isogenic	HUES64	H3K9me3	hg38
/experiments/ENCSR317NQG/	ENCSR317NQG	isogenic	Karpas-422	H2AFZ	hg38
/experiments/ENCSR318LVG/	ENCSR318LVG	isogenic	MCF-7	ZBTB40	hg38
/experiments/ENCSR321BJQ/	ENCSR321BJQ	isogenic	A549	EHMT2	hg38
/experiments/ENCSR322CFO/	ENCSR322CFO	isogenic	K562	ZEB2	hg38
/experiments/ENCSR322MEI/	ENCSR322MEI	isogenic	H1	H3K4me2	hg38
/experiments/ENCSR324RCI/	ENCSR324RCI	isogenic	liver	FOXA1	hg38
/experiments/ENCSR324UNL/	ENCSR324UNL	isogenic	H9	H3K36me3	hg38
/experiments/ENCSR325DER/	ENCSR325DER	isogenic	K562	NR3C1	hg38
/experiments/ENCSR325RLL/	ENCSR325RLL	isogenic	K562	POLR2B	hg38
/experiments/ENCSR326NQF/	ENCSR326NQF	isogenic	H1	H3K23me2	hg38
/experiments/ENCSR327JOJ/	ENCSR327JOJ	isogenic	mesendoderm	H2BK5ac	hg38
/experiments/ENCSR327OGS/	ENCSR327OGS	isogenic	NCI-H929	H3K9ac	hg38
/experiments/ENCSR328AVV/	ENCSR328AVV	isogenic	GM23248	H3K9me2	hg38
/experiments/ENCSR330ADN/	ENCSR330ADN	isogenic	MCF-7	DDX20	hg38
/experiments/ENCSR330EXS/	ENCSR330EXS	isogenic	GM12878	RBBP5	hg38
/experiments/ENCSR330OEO/	ENCSR330OEO	isogenic	GM12878	HDAC2	hg38
/experiments/ENCSR331BDJ/	ENCSR331BDJ	isogenic	K562	NKRF	hg38
/experiments/ENCSR331GDC/	ENCSR331GDC	isogenic	K562	ZBTB11	hg38
/experiments/ENCSR331HPA/	ENCSR331HPA	isogenic	GM12878	GABPA	hg38
/experiments/ENCSR331RGM/	ENCSR331RGM	isogenic	OCI-LY7	H2AFZ	hg38
/experiments/ENCSR332EYT/	ENCSR332EYT	isogenic	GM12878	STAT1	hg38
/experiments/ENCSR333LVY/	ENCSR333LVY	isogenic	H9	H2AK5ac	hg38
/experiments/ENCSR333OPW/	ENCSR333OPW	isogenic	HCT116	H3K4me3	hg38
/experiments/ENCSR334HSW/	ENCSR334HSW	isogenic	K562	ZNF318	hg38
/experiments/ENCSR334KIQ/	ENCSR334KIQ	isogenic	HepG2	SP1	hg38
/experiments/ENCSR335ELI/	ENCSR335ELI	isogenic	HUES48	H3K9ac	hg38
/experiments/ENCSR336DXE/	ENCSR336DXE	isogenic	K562	SKIL	hg38
/experiments/ENCSR337NQP/	ENCSR337NQP	isogenic	MCF-7	ESRRA	hg38
/experiments/ENCSR337NWW/	ENCSR337NWW	isogenic	HepG2	HDAC2	hg38
/experiments/ENCSR338MMB/	ENCSR338MMB	isogenic	liver	NR2F2	hg38
/experiments/ENCSR339FOO/	ENCSR339FOO	isogenic	NCI-H929	H3K79me2	hg38
/experiments/ENCSR339JTP/	ENCSR339JTP	isogenic	HepG2	RBM39	hg38
/experiments/ENCSR339ZMJ/	ENCSR339ZMJ	isogenic	PC-3	H3K9me3	hg38
/experiments/ENCSR340SGE/	ENCSR340SGE	anisogenic	common_myeloid_progenitor_CD34-positive	H3K4me1	hg38
/experiments/ENCSR340WQU/	ENCSR340WQU	isogenic	HeLa-S3	H3K4me3	hg38
/experiments/ENCSR342FPJ/	ENCSR342FPJ	isogenic	tibial_artery	H3K4me3	hg38
/experiments/ENCSR342THD/	ENCSR342THD	isogenic	GM12878	BCLAF1	hg38
/experiments/ENCSR343ELW/	ENCSR343ELW	isogenic	K562	LEF1	hg38
/experiments/ENCSR343IFJ/	ENCSR343IFJ	isogenic	K562	CC2D1A	hg38
/experiments/ENCSR343RJH/	ENCSR343RJH	isogenic	spleen	CTCF	hg38
/experiments/ENCSR343ZOV/	ENCSR343ZOV	isogenic	coronary_artery	H3K4me3	hg38
/experiments/ENCSR344TLI/	ENCSR344TLI	isogenic	right_lobe_of_liver	H3K4me3	hg38
/experiments/ENCSR345YWJ/	ENCSR345YWJ	isogenic	liver	ZBTB33	hg38
/experiments/ENCSR347NOB/	ENCSR347NOB	isogenic	GM12878	CEBPZ	hg38
/experiments/ENCSR348JOJ/	ENCSR348JOJ	isogenic	MCF-7	MTA1	hg38
/experiments/ENCSR349TZO/	ENCSR349TZO	isogenic	K562	NCOA2	hg38
/experiments/ENCSR350ORK/	ENCSR350ORK	isogenic	liver	GABPA	hg38
/experiments/ENCSR350RYG/	ENCSR350RYG	isogenic	DOHH2	H3K27me3	hg38
/experiments/ENCSR350XWY/	ENCSR350XWY	isogenic	K562	C11orf30	hg38
/experiments/ENCSR352BJL/	ENCSR352BJL	isogenic	K562	ZNF318	hg38
/experiments/ENCSR352QSB/	ENCSR352QSB	isogenic	liver	RXRA	hg38
/experiments/ENCSR352UID/	ENCSR352UID	isogenic	iPS-20b	H3K27me3	hg38
/experiments/ENCSR353HEP/	ENCSR353HEP	isogenic	K562	TARDBP	hg38
/experiments/ENCSR354UVU/	ENCSR354UVU	isogenic	trophoblast_cell	H3K4ac	hg38
/experiments/ENCSR354XWM/	ENCSR354XWM	isogenic	neural_stem_progenitor_cell	H3K4me3	hg38
/experiments/ENCSR355ALW/	ENCSR355ALW	isogenic	gastrocnemius_medialis	CTCF	hg38
/experiments/ENCSR355PUX/	ENCSR355PUX	isogenic	common_myeloid_progenitor_CD34-positive	H3K27me3	hg38
/experiments/ENCSR355ZYK/	ENCSR355ZYK	isogenic	trophoblast_cell	H2BK120ac	hg38
/experiments/ENCSR356ECR/	ENCSR356ECR	isogenic	HepG2	RBM22	hg38
/experiments/ENCSR357HAN/	ENCSR357HAN	isogenic	mesendoderm	H3K79me1	hg38
/experiments/ENCSR359LOD/	ENCSR359LOD	isogenic	PC-3	CTCF	hg38
/experiments/ENCSR360HRA/	ENCSR360HRA	isogenic	K562	KDM1A	hg38
/experiments/ENCSR360JOC/	ENCSR360JOC	isogenic	MCF-7	CHD1	hg38
/experiments/ENCSR361FWQ/	ENCSR361FWQ	isogenic	MM.1S	H3K4me3	hg38
/experiments/ENCSR361LIU/	ENCSR361LIU	isogenic	neural_stem_progenitor_cell	H3K23ac	hg38
/experiments/ENCSR362CPB/	ENCSR362CPB	isogenic	HepG2	HDAC1	hg38
/experiments/ENCSR362NWP/	ENCSR362NWP	isogenic	HepG2	ZNF24	hg38
/experiments/ENCSR364BKW/	ENCSR364BKW	isogenic	H1	H2BK12ac	hg38
/experiments/ENCSR364SNE/	ENCSR364SNE	isogenic	K562	POU5F1	hg38
/experiments/ENCSR366QMB/	ENCSR366QMB	isogenic	SK-N-SH	H2AFZ	hg38
/experiments/ENCSR367JIO/	ENCSR367JIO	isogenic	H9	H4K8ac	hg38
/experiments/ENCSR367VRA/	ENCSR367VRA	anisogenic	adipocyte	H3K4me3	hg38
/experiments/ENCSR368ZJL/	ENCSR368ZJL	anisogenic	effector_memory_CD4-positive_alpha-beta_T_cell	H3K27me3	hg38
/experiments/ENCSR369NGL/	ENCSR369NGL	isogenic	GM23338	POLR2AphosphoS5	hg38
/experiments/ENCSR370NFS/	ENCSR370NFS	isogenic	K562	ZNF280A	hg38
/experiments/ENCSR372GIN/	ENCSR372GIN	isogenic	GM12878	CBX5	hg38
/experiments/ENCSR372MTE/	ENCSR372MTE	anisogenic	CD8-positive_alpha-beta_memory_T_cell	H3K4me1	hg38
/experiments/ENCSR373WCB/	ENCSR373WCB	anisogenic	neutrophil	H3K36me3	hg38
/experiments/ENCSR374RZR/	ENCSR374RZR	isogenic	MCF-7	H3K9me2	hg38
/experiments/ENCSR376FMN/	ENCSR376FMN	isogenic	HepG2	EHMT2	hg38
/experiments/ENCSR376WCJ/	ENCSR376WCJ	isogenic	K562	IRF2	hg38
/experiments/ENCSR377BLZ/	ENCSR377BLZ	isogenic	K562	GTF2F1	hg38
/experiments/ENCSR377ILM/	ENCSR377ILM	isogenic	spleen	H3K4me3	hg38
/experiments/ENCSR377QMP/	ENCSR377QMP	isogenic	GM23248	H3F3A	hg38
/experiments/ENCSR380KNE/	ENCSR380KNE	isogenic	gastrocnemius_medialis	H3K36me3	hg38
/experiments/ENCSR382MOM/	ENCSR382MOM	isogenic	liver	YY1	hg38
/experiments/ENCSR382PVA/	ENCSR382PVA	isogenic	HepG2	GTF2F1	hg38
/experiments/ENCSR382WLL/	ENCSR382WLL	isogenic	MCF-7	ELK1	hg38
/experiments/ENCSR382XLA/	ENCSR382XLA	isogenic	HepG2	ZFP36	hg38
/experiments/ENCSR383CBN/	ENCSR383CBN	isogenic	IMR-90	H3K18ac	hg38
/experiments/ENCSR384LYW/	ENCSR384LYW	isogenic	hepatocyte	EZH2	hg38
/experiments/ENCSR385AHH/	ENCSR385AHH	isogenic	K562	ZNF24	hg38
/experiments/ENCSR386JEL/	ENCSR386JEL	anisogenic	brain	H3K4me1	hg38
/experiments/ENCSR386RIJ/	ENCSR386RIJ	isogenic	GM23338	H3K27me3	hg38
/experiments/ENCSR386WCR/	ENCSR386WCR	isogenic	H9	H4K91ac	hg38
/experiments/ENCSR386YIH/	ENCSR386YIH	isogenic	liver	SP1	hg38
/experiments/ENCSR387QUV/	ENCSR387QUV	isogenic	GM12878	RELB	hg38
/experiments/ENCSR387SYS/	ENCSR387SYS	isogenic	K562	DEAF1	hg38
/experiments/ENCSR387UWP/	ENCSR387UWP	isogenic	K562	HDAC1	hg38
/experiments/ENCSR388QZF/	ENCSR388QZF	isogenic	K562	POLR2A	hg38
/experiments/ENCSR389BLX/	ENCSR389BLX	isogenic	MCF-7	GATAD2B	hg38
/experiments/ENCSR389PWB/	ENCSR389PWB	isogenic	K562	ZBTB5	hg38
/experiments/ENCSR389WWC/	ENCSR389WWC	isogenic	OCI-LY7	H3K9me3	hg38
/experiments/ENCSR390VGH/	ENCSR390VGH	isogenic	K562	MNT	hg38
/experiments/ENCSR391IWM/	ENCSR391IWM	isogenic	GM12878	KDM1A	hg38
/experiments/ENCSR391JII/	ENCSR391JII	isogenic	MCF-7	RCOR1	hg38
/experiments/ENCSR391KQC/	ENCSR391KQC	isogenic	MCF-7	MTA3	hg38
/experiments/ENCSR391NPE/	ENCSR391NPE	isogenic	22Rv1	H3K27ac	hg38
/experiments/ENCSR391WDE/	ENCSR391WDE	isogenic	neural_stem_progenitor_cell	H3K9me3	hg38
/experiments/ENCSR393SYU/	ENCSR393SYU	anisogenic	neutrophil	H3K4me3	hg38
/experiments/ENCSR395HWC/	ENCSR395HWC	isogenic	K562	IKZF1	hg38
/experiments/ENCSR395USV/	ENCSR395USV	isogenic	H1	H3K9me3	hg38
/experiments/ENCSR397HSO/	ENCSR397HSO	isogenic	neural_cell	H3K9me2	hg38
/experiments/ENCSR397TUH/	ENCSR397TUH	isogenic	GM23248	H2AFZ	hg38
/experiments/ENCSR399VPY/	ENCSR399VPY	isogenic	MM.1S	H3K9me2	hg38
/experiments/ENCSR402IDP/	ENCSR402IDP	isogenic	MM.1S	CTCF	hg38
/experiments/ENCSR402JAC/	ENCSR402JAC	isogenic	MCF-7	ZNF574	hg38
/experiments/ENCSR402SJV/	ENCSR402SJV	isogenic	PC-9	H3K36me3	hg38
/experiments/ENCSR402XII/	ENCSR402XII	isogenic	K562	CSDE1	hg38
/experiments/ENCSR403PEI/	ENCSR403PEI	isogenic	esophagus_muscularis_mucosa	H3K4me3	hg38
/experiments/ENCSR404BPV/	ENCSR404BPV	isogenic	neural_cell	SMC3	hg38
/experiments/ENCSR404LJZ/	ENCSR404LJZ	isogenic	MM.1S	H3K27me3	hg38
/experiments/ENCSR405AXO/	ENCSR405AXO	isogenic	mesendoderm	H3K27me3	hg38
/experiments/ENCSR405NQJ/	ENCSR405NQJ	isogenic	neural_cell	H3K9me3	hg38
/experiments/ENCSR406PCK/	ENCSR406PCK	isogenic	adrenal_gland	H3K4me1	hg38
/experiments/ENCSR407BEZ/	ENCSR407BEZ	isogenic	HepG2	ZHX2	hg38
/experiments/ENCSR407UEE/	ENCSR407UEE	isogenic	spleen	H3K36me3	hg38
/experiments/ENCSR408JQO/	ENCSR408JQO	isogenic	GM12878	IRF3	hg38
/experiments/ENCSR410GUN/	ENCSR410GUN	isogenic	HUES6	H3K27me3	hg38
/experiments/ENCSR411UYA/	ENCSR411UYA	isogenic	K562	MTA2	hg38
/experiments/ENCSR412CTM/	ENCSR412CTM	isogenic	K562	SUZ12	hg38
/experiments/ENCSR412QBS/	ENCSR412QBS	isogenic	GM12878	TARDBP	hg38
/experiments/ENCSR412YGM/	ENCSR412YGM	isogenic	GM12878	ZSCAN29	hg38
/experiments/ENCSR413CHO/	ENCSR413CHO	isogenic	transverse_colon	H3K9me3	hg38
/experiments/ENCSR414TYY/	ENCSR414TYY	isogenic	K562	RUNX1	hg38
/experiments/ENCSR415TXN/	ENCSR415TXN	isogenic	K562	NONO	hg38
/experiments/ENCSR416AUW/	ENCSR416AUW	isogenic	breast_epithelium	H3K4me3	hg38
/experiments/ENCSR416CYZ/	ENCSR416CYZ	isogenic	thoracic_aorta	H3K4me1	hg38
/experiments/ENCSR417DKD/	ENCSR417DKD	isogenic	MCF-7	NFXL1	hg38
/experiments/ENCSR418RRF/	ENCSR418RRF	isogenic	H1	KDM1A	hg38
/experiments/ENCSR419KSZ/	ENCSR419KSZ	isogenic	HepG2	NCOR1	hg38
/experiments/ENCSR419ODQ/	ENCSR419ODQ	isogenic	MCF-7	ZNF507	hg38
/experiments/ENCSR422JNY/	ENCSR422JNY	isogenic	OCI-LY1	H3K4me3	hg38
/experiments/ENCSR422ZAO/	ENCSR422ZAO	isogenic	SK-N-SH	IRF3	hg38
/experiments/ENCSR423FCW/	ENCSR423FCW	isogenic	K562	RBM14	hg38
/experiments/ENCSR423RTK/	ENCSR423RTK	isogenic	MCF-7	GATA3	hg38
/experiments/ENCSR423UOT/	ENCSR423UOT	isogenic	SK-N-SH	H3K9me2	hg38
/experiments/ENCSR424XBP/	ENCSR424XBP	anisogenic	B_cell	H3K36me3	hg38
/experiments/ENCSR424ZJH/	ENCSR424ZJH	isogenic	IMR-90	H2AK5ac	hg38
/experiments/ENCSR425PQI/	ENCSR425PQI	isogenic	trophoblast_cell	H3K27ac	hg38
/experiments/ENCSR426MDV/	ENCSR426MDV	isogenic	K562	MIER1	hg38
/experiments/ENCSR426URK/	ENCSR426URK	isogenic	K562	AFF1	hg38
/experiments/ENCSR426UWA/	ENCSR426UWA	isogenic	HUES64	H3K36me3	hg38
/experiments/ENCSR426VHO/	ENCSR426VHO	isogenic	spleen	H3K27ac	hg38
/experiments/ENCSR427BBI/	ENCSR427BBI	isogenic	MCF-7	MLLT1	hg38
/experiments/ENCSR427RFW/	ENCSR427RFW	isogenic	trophoblast_cell	H2AK5ac	hg38
/experiments/ENCSR429CLV/	ENCSR429CLV	isogenic	HCT116	EZH2phosphoT487	hg38
/experiments/ENCSR429QPP/	ENCSR429QPP	isogenic	K562	FOXM1	hg38
/experiments/ENCSR429QYS/	ENCSR429QYS	isogenic	Loucy	H3K79me2	hg38
/experiments/ENCSR429XTR/	ENCSR429XTR	isogenic	K562	TARDBP	hg38
/experiments/ENCSR430ULY/	ENCSR430ULY	anisogenic	naive_thymus-derived_CD4-positive_alpha-beta_T_cell	H3K4me1	hg38
/experiments/ENCSR430YRJ/	ENCSR430YRJ	isogenic	KMS-11	CTCF	hg38
/experiments/ENCSR431FOF/	ENCSR431FOF	isogenic	HepG2	CHD4	hg38
/experiments/ENCSR431TLD/	ENCSR431TLD	isogenic	MCF-7	SMARCE1	hg38
/experiments/ENCSR431UUY/	ENCSR431UUY	isogenic	IMR-90	H3K27me3	hg38
/experiments/ENCSR431XGJ/	ENCSR431XGJ	isogenic	K562	PYGO2	hg38
/experiments/ENCSR432GOP/	ENCSR432GOP	isogenic	lower_leg_skin	H3K4me3	hg38
/experiments/ENCSR435FGK/	ENCSR435FGK	isogenic	A673	H3K4me3	hg38
/experiments/ENCSR435OQD/	ENCSR435OQD	isogenic	MCF-7	ZFX	hg38
/experiments/ENCSR435WPP/	ENCSR435WPP	anisogenic	CD4-positive_CD25-positive_alpha-beta_regulatory_T_cell	H3K36me3	hg38
/experiments/ENCSR437GBJ/	ENCSR437GBJ	isogenic	GM12878	NFATC3	hg38
/experiments/ENCSR437ORF/	ENCSR437ORF	isogenic	IMR-90	H3K36me3	hg38
/experiments/ENCSR438PYA/	ENCSR438PYA	isogenic	KOPT-K1	H3K9me3	hg38
/experiments/ENCSR439EHQ/	ENCSR439EHQ	anisogenic	mesenchymal_stem_cell	H3K9me3	hg38
/experiments/ENCSR439OCL/	ENCSR439OCL	isogenic	K562	ZNF407	hg38
/experiments/ENCSR439WAF/	ENCSR439WAF	isogenic	GM12878	E4F1	hg38
/experiments/ENCSR440BZV/	ENCSR440BZV	isogenic	H9	H3K14ac	hg38
/experiments/ENCSR441JWF/	ENCSR441JWF	isogenic	PC-9	H3K4me3	hg38
/experiments/ENCSR441SAT/	ENCSR441SAT	isogenic	mesendoderm	H3K4me3	hg38
/experiments/ENCSR441UHO/	ENCSR441UHO	isogenic	H1	H3K9ac	hg38
/experiments/ENCSR441VHN/	ENCSR441VHN	isogenic	GM12878	IKZF1	hg38
/experiments/ENCSR442DGE/	ENCSR442DGE	isogenic	H1	H3K79me1	hg38
/experiments/ENCSR442VBJ/	ENCSR442VBJ	isogenic	MCF-7	RAD51	hg38
/experiments/ENCSR442ZOI/	ENCSR442ZOI	isogenic	hepatocyte	H3K4me3	hg38
/experiments/ENCSR443YAS/	ENCSR443YAS	isogenic	H1	H3K4me3	hg38
/experiments/ENCSR444LIN/	ENCSR444LIN	isogenic	HepG2	TCF7	hg38
/experiments/ENCSR444TMC/	ENCSR444TMC	isogenic	IMR-90	H4K8ac	hg38
/experiments/ENCSR445ACU/	ENCSR445ACU	isogenic	HepG2	SOX13	hg38
/experiments/ENCSR445QRF/	ENCSR445QRF	isogenic	liver	HNF4A	hg38
/experiments/ENCSR446LAV/	ENCSR446LAV	isogenic	K562	DDX20	hg38
/experiments/ENCSR446ZCY/	ENCSR446ZCY	isogenic	endodermal_cell	H3K4me3	hg38
/experiments/ENCSR447ZGY/	ENCSR447ZGY	isogenic	OCI-LY7	H3K27ac	hg38
/experiments/ENCSR449AXO/	ENCSR449AXO	isogenic	neural_progenitor_cell	H3K27ac	hg38
/experiments/ENCSR449AYM/	ENCSR449AYM	isogenic	OCI-LY1	H3K36me3	hg38
/experiments/ENCSR449SEF/	ENCSR449SEF	isogenic	transverse_colon	CTCF	hg38
/experiments/ENCSR449UFF/	ENCSR449UFF	isogenic	MCF-7	ZKSCAN1	hg38
/experiments/ENCSR452YHM/	ENCSR452YHM	isogenic	HepG2	SIN3B	hg38
/experiments/ENCSR453GNY/	ENCSR453GNY	anisogenic	CD4-positive_alpha-beta_T_cell	H3K9me3	hg38
/experiments/ENCSR453MSI/	ENCSR453MSI	isogenic	gastrocnemius_medialis	H3K27me3	hg38
/experiments/ENCSR457FQI/	ENCSR457FQI	anisogenic	CD4-positive_alpha-beta_memory_T_cell	H3K4me3	hg38
/experiments/ENCSR459FTB/	ENCSR459FTB	isogenic	GM12878	UBTF	hg38
/experiments/ENCSR460LGH/	ENCSR460LGH	isogenic	C4-2B	CTCF	hg38
/experiments/ENCSR460SEN/	ENCSR460SEN	isogenic	DOHH2	H3K4me1	hg38
/experiments/ENCSR460XGV/	ENCSR460XGV	isogenic	MCF-7	MNT	hg38
/experiments/ENCSR461LTR/	ENCSR461LTR	isogenic	MM.1S	H3K9me3	hg38
/experiments/ENCSR462XRE/	ENCSR462XRE	isogenic	H1	H2BK20ac	hg38
/experiments/ENCSR463DSJ/	ENCSR463DSJ	isogenic	DOHH2	H3K9me2	hg38
/experiments/ENCSR464DKE/	ENCSR464DKE	isogenic	Loucy	CTCF	hg38
/experiments/ENCSR465BWW/	ENCSR465BWW	isogenic	HepG2	SRSF1	hg38
/experiments/ENCSR465VLK/	ENCSR465VLK	isogenic	MCF-7	FOXK2	hg38
/experiments/ENCSR465XQW/	ENCSR465XQW	isogenic	MCF-7	ZNF217	hg38
/experiments/ENCSR468LUO/	ENCSR468LUO	isogenic	MCF-7	SIN3A	hg38
/experiments/ENCSR469WAO/	ENCSR469WAO	isogenic	A549	CBX2	hg38
/experiments/ENCSR469WII/	ENCSR469WII	isogenic	GM12878	BMI1	hg38
/experiments/ENCSR470PLJ/	ENCSR470PLJ	isogenic	HUES64	H3K9ac	hg38
/experiments/ENCSR473PNT/	ENCSR473PNT	isogenic	mesendoderm	H3K27ac	hg38
/experiments/ENCSR473SUA/	ENCSR473SUA	isogenic	A549	ESRRA	hg38
/experiments/ENCSR473TDG/	ENCSR473TDG	isogenic	Karpas-422	H3K9me2	hg38
/experiments/ENCSR474CVP/	ENCSR474CVP	isogenic	K562	TRIM28	hg38
/experiments/ENCSR474DOV/	ENCSR474DOV	isogenic	HCT116	H4K20me1	hg38
/experiments/ENCSR474VGQ/	ENCSR474VGQ	isogenic	KMS-11	H3K27me3	hg38
/experiments/ENCSR475NLR/	ENCSR475NLR	isogenic	ACC112	H3K27me3	hg38
/experiments/ENCSR476BQA/	ENCSR476BQA	isogenic	HepG2	NONO	hg38
/experiments/ENCSR476FBL/	ENCSR476FBL	isogenic	neural_stem_progenitor_cell	H3K4ac	hg38
/experiments/ENCSR476KTK/	ENCSR476KTK	isogenic	H1	H3K36me3	hg38
/experiments/ENCSR479HKJ/	ENCSR479HKJ	isogenic	GM23248	H3K4me3	hg38
/experiments/ENCSR479QAJ/	ENCSR479QAJ	isogenic	K562	U2AF2	hg38
/experiments/ENCSR480LIS/	ENCSR480LIS	isogenic	liver	ATF3	hg38
/experiments/ENCSR481YWD/	ENCSR481YWD	isogenic	A549	SMC3	hg38
/experiments/ENCSR482TWQ/	ENCSR482TWQ	isogenic	GM12878	RAD51	hg38
/experiments/ENCSR484MFB/	ENCSR484MFB	isogenic	hepatocyte	H3K9me2	hg38
/experiments/ENCSR485OSV/	ENCSR485OSV	isogenic	trophoblast_cell	H2AFZ	hg38
/experiments/ENCSR485ZKB/	ENCSR485ZKB	isogenic	UCSF-4	H3K27me3	hg38
/experiments/ENCSR486IFJ/	ENCSR486IFJ	isogenic	K562	ESRRA	hg38
/experiments/ENCSR486PWP/	ENCSR486PWP	isogenic	trophoblast_cell	H3K79me2	hg38
/experiments/ENCSR487ASM/	ENCSR487ASM	isogenic	MCF-7	SMARCA5	hg38
/experiments/ENCSR487KVV/	ENCSR487KVV	anisogenic	foreskin_keratinocyte	H3K4me1	hg38
/experiments/ENCSR487LUQ/	ENCSR487LUQ	isogenic	HepG2	PHF8	hg38
/experiments/ENCSR488EES/	ENCSR488EES	isogenic	HepG2	NFE2L2	hg38
/experiments/ENCSR488YXS/	ENCSR488YXS	isogenic	transverse_colon	H3K36me3	hg38
/experiments/ENCSR491EBY/	ENCSR491EBY	isogenic	K562	ARID2	hg38
/experiments/ENCSR491WAP/	ENCSR491WAP	isogenic	PC-9	H2AFZ	hg38
/experiments/ENCSR492LTS/	ENCSR492LTS	isogenic	K562	BCLAF1	hg38
/experiments/ENCSR493FIV/	ENCSR493FIV	isogenic	smooth_muscle_cell	H3K79me2	hg38
/experiments/ENCSR493NBY/	ENCSR493NBY	isogenic	MCF-7	H3K4me1	hg38
/experiments/ENCSR494CCN/	ENCSR494CCN	isogenic	HCT116	H3K79me2	hg38
/experiments/ENCSR494LJG/	ENCSR494LJG	isogenic	SU-DHL-6	H3K4me3	hg38
/experiments/ENCSR494PWZ/	ENCSR494PWZ	isogenic	K562	ZC3H8	hg38
/experiments/ENCSR494TDU/	ENCSR494TDU	isogenic	K562	NRF1	hg38
/experiments/ENCSR494UQJ/	ENCSR494UQJ	isogenic	K562	NR3C1	hg38
/experiments/ENCSR496DCY/	ENCSR496DCY	isogenic	H1	H3K36me3	hg38
/experiments/ENCSR497VFH/	ENCSR497VFH	isogenic	K562	ZNF639	hg38
/experiments/ENCSR499CAZ/	ENCSR499CAZ	isogenic	trophoblast_cell	H3K14ac	hg38
/experiments/ENCSR499RMZ/	ENCSR499RMZ	isogenic	KMS-11	H2AFZ	hg38
/experiments/ENCSR499VCQ/	ENCSR499VCQ	isogenic	gastrocnemius_medialis	H3K4me1	hg38
/experiments/ENCSR499WAQ/	ENCSR499WAQ	isogenic	iPS-20b	H3K36me3	hg38
/experiments/ENCSR500QVK/	ENCSR500QVK	isogenic	transverse_colon	H3K4me1	hg38
/experiments/ENCSR500ZGF/	ENCSR500ZGF	isogenic	heart_left_ventricle	H3K36me3	hg38
/experiments/ENCSR501DKS/	ENCSR501DKS	isogenic	GM12878	TCF7	hg38
/experiments/ENCSR501JET/	ENCSR501JET	isogenic	mesenchymal_stem_cell	H3K4me3	hg38
/experiments/ENCSR502NRF/	ENCSR502NRF	isogenic	MCF-7	ELF1	hg38
/experiments/ENCSR502OEK/	ENCSR502OEK	isogenic	K562	ELF1	hg38
/experiments/ENCSR503GVO/	ENCSR503GVO	isogenic	HCT116	ZFX	hg38
/experiments/ENCSR503VTG/	ENCSR503VTG	isogenic	MCF-7	ZNF24	hg38
/experiments/ENCSR505OPZ/	ENCSR505OPZ	isogenic	iPS_DF_19.11	H3K27ac	hg38
/experiments/ENCSR506DCR/	ENCSR506DCR	isogenic	spleen	H3K27me3	hg38
/experiments/ENCSR506HXN/	ENCSR506HXN	isogenic	HepG2	TRIM22	hg38
/experiments/ENCSR506KWJ/	ENCSR506KWJ	isogenic	K562	XRCC5	hg38
/experiments/ENCSR507UDH/	ENCSR507UDH	isogenic	hepatocyte	H3K27ac	hg38
/experiments/ENCSR508DQA/	ENCSR508DQA	isogenic	K562	FOXK2	hg38
/experiments/ENCSR508LMH/	ENCSR508LMH	isogenic	HepG2	ASH2L	hg38
/experiments/ENCSR508UPW/	ENCSR508UPW	isogenic	esophagus_squamous_epithelium	H3K4me3	hg38
/experiments/ENCSR509DOK/	ENCSR509DOK	isogenic	MCF-7	PPP1R10	hg38
/experiments/ENCSR509FWH/	ENCSR509FWH	isogenic	GM12878	DPF2	hg38
/experiments/ENCSR510NXV/	ENCSR510NXV	isogenic	gastroesophageal_sphincter	H3K4me3	hg38
/experiments/ENCSR511CUH/	ENCSR511CUH	isogenic	neural_cell	EZH2	hg38
/experiments/ENCSR511OIE/	ENCSR511OIE	isogenic	SU-DHL-6	H3K27me3	hg38
/experiments/ENCSR512NLO/	ENCSR512NLO	isogenic	K562	MNT	hg38
/experiments/ENCSR513KNS/	ENCSR513KNS	isogenic	PC-9	H3K4me2	hg38
/experiments/ENCSR513UQG/	ENCSR513UQG	isogenic	IMR-90	USF2	hg38
/experiments/ENCSR513XQX/	ENCSR513XQX	isogenic	A549	SIN3A	hg38
/experiments/ENCSR514EOE/	ENCSR514EOE	isogenic	HepG2	BRD4	hg38
/experiments/ENCSR514VAY/	ENCSR514VAY	isogenic	GM12878	HCFC1	hg38
/experiments/ENCSR514VYD/	ENCSR514VYD	isogenic	GM12878	NR2F1	hg38
/experiments/ENCSR515PKY/	ENCSR515PKY	isogenic	smooth_muscle_cell	H3K4me3	hg38
/experiments/ENCSR516HUP/	ENCSR516HUP	isogenic	liver	ZBTB33	hg38
/experiments/ENCSR516QFO/	ENCSR516QFO	isogenic	transverse_colon	H3K4me1	hg38
/experiments/ENCSR517SMA/	ENCSR517SMA	anisogenic	CD8-positive_alpha-beta_memory_T_cell	H3K27me3	hg38
/experiments/ENCSR518LDN/	ENCSR518LDN	isogenic	neural_progenitor_cell	H3K79me2	hg38
/experiments/ENCSR518WPL/	ENCSR518WPL	isogenic	HepG2	NR2F6	hg38
/experiments/ENCSR519QAA/	ENCSR519QAA	isogenic	HepG2	HNRNPK	hg38
/experiments/ENCSR519WMW/	ENCSR519WMW	isogenic	K562	SMARCC2	hg38
/experiments/ENCSR519WQH/	ENCSR519WQH	isogenic	gastrocnemius_medialis	H3K27me3	hg38
/experiments/ENCSR520BIM/	ENCSR520BIM	isogenic	body_of_pancreas	H3K27ac	hg38
/experiments/ENCSR521AIV/	ENCSR521AIV	isogenic	KMS-11	H3K9ac	hg38
/experiments/ENCSR521GRK/	ENCSR521GRK	isogenic	PC-9	H3K9me2	hg38
/experiments/ENCSR521IID/	ENCSR521IID	isogenic	liver	MAX	hg38
/experiments/ENCSR521IZK/	ENCSR521IZK	isogenic	A673	H3K4me1	hg38
/experiments/ENCSR522EGW/	ENCSR522EGW	anisogenic	B_cell	H3K27me3	hg38
/experiments/ENCSR522LDJ/	ENCSR522LDJ	isogenic	HEK293T	HDGF	hg38
/experiments/ENCSR523BMU/	ENCSR523BMU	anisogenic	CD4-positive_CD25-positive_alpha-beta_regulatory_T_cell	H3K4me1	hg38
/experiments/ENCSR523ENE/	ENCSR523ENE	isogenic	IMR-90	H2BK12ac	hg38
/experiments/ENCSR523JCB/	ENCSR523JCB	isogenic	body_of_pancreas	H3K36me3	hg38
/experiments/ENCSR523XCR/	ENCSR523XCR	isogenic	HepG2	RNF2	hg38
/experiments/ENCSR524BUE/	ENCSR524BUE	isogenic	K562	RAD51	hg38
/experiments/ENCSR524RIH/	ENCSR524RIH	anisogenic	neutrophil	H3K9me3	hg38
/experiments/ENCSR525XER/	ENCSR525XER	isogenic	skeletal_muscle_satellite_cell	H3K9me3	hg38
/experiments/ENCSR525YFS/	ENCSR525YFS	isogenic	HepG2	ZBTB40	hg38
/experiments/ENCSR526PZM/	ENCSR526PZM	isogenic	SK-N-MC	H3K36me3	hg38
/experiments/ENCSR529JYA/	ENCSR529JYA	isogenic	HepG2	HCFC1	hg38
/experiments/ENCSR530LYV/	ENCSR530LYV	isogenic	large_intestine	H3K36me3	hg38
/experiments/ENCSR530XQI/	ENCSR530XQI	isogenic	K562	L3MBTL2	hg38
/experiments/ENCSR531QHM/	ENCSR531QHM	isogenic	neural_cell	H3K9ac	hg38
/experiments/ENCSR534VHI/	ENCSR534VHI	isogenic	GM23338	ETS1	hg38
/experiments/ENCSR535GFO/	ENCSR535GFO	isogenic	tibial_artery	H3K27ac	hg38
/experiments/ENCSR536SZD/	ENCSR536SZD	isogenic	NCI-H929	H3F3A	hg38
/experiments/ENCSR538KLU/	ENCSR538KLU	isogenic	SU-DHL-6	H4K20me1	hg38
/experiments/ENCSR539TKY/	ENCSR539TKY	isogenic	KMS-11	H3K4me3	hg38
/experiments/ENCSR540UZV/	ENCSR540UZV	isogenic	smooth_muscle_cell	H3K9ac	hg38
/experiments/ENCSR541AMF/	ENCSR541AMF	isogenic	SK-N-SH	CTCF	hg38
/experiments/ENCSR541AOQ/	ENCSR541AOQ	isogenic	A549	PHF8	hg38
/experiments/ENCSR541WQI/	ENCSR541WQI	isogenic	A549	MAFK	hg38
/experiments/ENCSR542FLV/	ENCSR542FLV	isogenic	GM12878	ZBTB33	hg38
/experiments/ENCSR542WJU/	ENCSR542WJU	isogenic	K562	MCM7	hg38
/experiments/ENCSR543BVU/	ENCSR543BVU	isogenic	HepG2	SOX6	hg38
/experiments/ENCSR543IKB/	ENCSR543IKB	isogenic	Loucy	H3K9ac	hg38
/experiments/ENCSR545FXC/	ENCSR545FXC	isogenic	HepG2	ATF7	hg38
/experiments/ENCSR546IHU/	ENCSR546IHU	isogenic	K562	ZNF184	hg38
/experiments/ENCSR547LKC/	ENCSR547LKC	isogenic	K562	GATAD2B	hg38
/experiments/ENCSR548PZS/	ENCSR548PZS	isogenic	OCI-LY3	H3K4me3	hg38
/experiments/ENCSR549NPZ/	ENCSR549NPZ	isogenic	GM12878	CBX3	hg38
/experiments/ENCSR550GSE/	ENCSR550GSE	isogenic	UCSF-4	H3K9me3	hg38
/experiments/ENCSR550SCU/	ENCSR550SCU	isogenic	A549	CHD4	hg38
/experiments/ENCSR550XZG/	ENCSR550XZG	isogenic	neural_stem_progenitor_cell	H3K27me3	hg38
/experiments/ENCSR551ZDZ/	ENCSR551ZDZ	isogenic	MCF-7	MTA2	hg38
/experiments/ENCSR552PSV/	ENCSR552PSV	isogenic	K562	MCM2	hg38
/experiments/ENCSR552XSN/	ENCSR552XSN	isogenic	GM12878	MLLT1	hg38
/experiments/ENCSR553OEU/	ENCSR553OEU	isogenic	IMR-90	H3K79me1	hg38
/experiments/ENCSR554RQQ/	ENCSR554RQQ	isogenic	body_of_pancreas	H3K4me3	hg38
/experiments/ENCSR554TZE/	ENCSR554TZE	isogenic	H9	H4K5ac	hg38
/experiments/ENCSR555DCF/	ENCSR555DCF	isogenic	MCF-7	ZNF512B	hg38
/experiments/ENCSR555LYM/	ENCSR555LYM	isogenic	HCT116	H3K9me2	hg38
/experiments/ENCSR555PBN/	ENCSR555PBN	isogenic	MCF-7	MAFK	hg38
/experiments/ENCSR555QHZ/	ENCSR555QHZ	anisogenic	mesenchymal_stem_cell	H3K36me3	hg38
/experiments/ENCSR555TAX/	ENCSR555TAX	isogenic	PC-9	H3K9me3	hg38
/experiments/ENCSR555ZMV/	ENCSR555ZMV	isogenic	HepG2	AGO1	hg38
/experiments/ENCSR556QXD/	ENCSR556QXD	isogenic	spleen	H3K4me3	hg38
/experiments/ENCSR557JTZ/	ENCSR557JTZ	isogenic	MCF-7	GTF2F1	hg38
/experiments/ENCSR557RVF/	ENCSR557RVF	isogenic	K562	ZHX1	hg38
/experiments/ENCSR559IFS/	ENCSR559IFS	isogenic	NCI-H929	H2AFZ	hg38
/experiments/ENCSR560BUE/	ENCSR560BUE	isogenic	MCF-7	CTCF	hg38
/experiments/ENCSR560OUF/	ENCSR560OUF	isogenic	HUES48	H3K9me3	hg38
/experiments/ENCSR562JTY/	ENCSR562JTY	isogenic	NCI-H929	H3K36me3	hg38
/experiments/ENCSR562MOC/	ENCSR562MOC	isogenic	GM23248	H3K9ac	hg38
/experiments/ENCSR562NOP/	ENCSR562NOP	isogenic	DOHH2	EZH2phosphoT487	hg38
/experiments/ENCSR562SRW/	ENCSR562SRW	isogenic	MM.1S	H3F3A	hg38
/experiments/ENCSR563FBT/	ENCSR563FBT	isogenic	A549	USF2	hg38
/experiments/ENCSR563LLO/	ENCSR563LLO	isogenic	K562	E2F1	hg38
/experiments/ENCSR563YDA/	ENCSR563YDA	isogenic	K562	HDGF	hg38
/experiments/ENCSR564IGJ/	ENCSR564IGJ	isogenic	SK-N-SH	H3K27ac	hg38
/experiments/ENCSR564VIX/	ENCSR564VIX	isogenic	DND-41	H3K4me3	hg38
/experiments/ENCSR565XSL/	ENCSR565XSL	isogenic	OCI-LY7	EZH2phosphoT487	hg38
/experiments/ENCSR565XTT/	ENCSR565XTT	isogenic	mesendoderm	H3K18ac	hg38
/experiments/ENCSR566UMF/	ENCSR566UMF	isogenic	PC-3	H3K4me1	hg38
/experiments/ENCSR567JEU/	ENCSR567JEU	isogenic	K562	YBX3	hg38
/experiments/ENCSR568PGX/	ENCSR568PGX	isogenic	K562	HDAC1	hg38
/experiments/ENCSR569XNP/	ENCSR569XNP	isogenic	MCF-7	FOS	hg38
/experiments/ENCSR571BUF/	ENCSR571BUF	isogenic	K562	ARHGAP35	hg38
/experiments/ENCSR573CWZ/	ENCSR573CWZ	isogenic	neural_progenitor_cell	H3K36me3	hg38
/experiments/ENCSR573OJP/	ENCSR573OJP	isogenic	MCF-7	NCOA3	hg38
/experiments/ENCSR574XEO/	ENCSR574XEO	isogenic	K562	NUFIP1	hg38
/experiments/ENCSR575RRX/	ENCSR575RRX	isogenic	HepG2	H3K4me3	hg38
/experiments/ENCSR575ZNE/	ENCSR575ZNE	isogenic	mesendoderm	H3K79me2	hg38
/experiments/ENCSR578QSO/	ENCSR578QSO	isogenic	endothelial_cell_of_umbilical_vein	H3K4me3	hg38
/experiments/ENCSR579DZQ/	ENCSR579DZQ	anisogenic	CD4-positive_CD25-positive_alpha-beta_regulatory_T_cell	H3K4me3	hg38
/experiments/ENCSR579TJT/	ENCSR579TJT	isogenic	IMR-90	H3K79me1	hg38
/experiments/ENCSR580LZO/	ENCSR580LZO	isogenic	IMR-90	H3K9me1	hg38
/experiments/ENCSR580WRV/	ENCSR580WRV	anisogenic	CD4-positive_alpha-beta_memory_T_cell	H3K36me3	hg38
/experiments/ENCSR581CVA/	ENCSR581CVA	isogenic	K562	HNRNPH1	hg38
/experiments/ENCSR581LZU/	ENCSR581LZU	isogenic	OCI-LY3	H3K4me1	hg38
/experiments/ENCSR581PUR/	ENCSR581PUR	isogenic	A673	H3K36me3	hg38
/experiments/ENCSR582ZOA/	ENCSR582ZOA	isogenic	MCF-7	NFIB	hg38
/experiments/ENCSR583ACG/	ENCSR583ACG	isogenic	K562	BRD4	hg38
/experiments/ENCSR584ATA/	ENCSR584ATA	isogenic	OCI-LY3	EZH2phosphoT487	hg38
/experiments/ENCSR584GHV/	ENCSR584GHV	isogenic	A549	NFE2L2	hg38
/experiments/ENCSR587FCM/	ENCSR587FCM	isogenic	SU-DHL-6	H3K9me3	hg38
/experiments/ENCSR587OQL/	ENCSR587OQL	isogenic	K562	SMARCA4	hg38
/experiments/ENCSR588AKU/	ENCSR588AKU	isogenic	K562	RUNX1	hg38
/experiments/ENCSR589DBF/	ENCSR589DBF	isogenic	spleen	H3K4me3	hg38
/experiments/ENCSR589TCU/	ENCSR589TCU	isogenic	spleen	H3K36me3	hg38
/experiments/ENCSR590CNM/	ENCSR590CNM	isogenic	HepG2	GATA4	hg38
/experiments/ENCSR590KEQ/	ENCSR590KEQ	isogenic	GM12878	ARNT	hg38
/experiments/ENCSR590QQP/	ENCSR590QQP	isogenic	HepG2	FUS	hg38
/experiments/ENCSR591EBL/	ENCSR591EBL	isogenic	MCF-7	NBN	hg38
/experiments/ENCSR591KSN/	ENCSR591KSN	isogenic	neural_progenitor_cell	H3F3A	hg38
/experiments/ENCSR592JNN/	ENCSR592JNN	isogenic	trophoblast_cell	H3K23ac	hg38
/experiments/ENCSR593INW/	ENCSR593INW	isogenic	spleen	H3K27ac	hg38
/experiments/ENCSR594AQO/	ENCSR594AQO	isogenic	mesenchymal_stem_cell	H3K79me1	hg38
/experiments/ENCSR594BNR/	ENCSR594BNR	isogenic	K562	HNRNPL	hg38
/experiments/ENCSR594SMP/	ENCSR594SMP	isogenic	K562	PHF20	hg38
/experiments/ENCSR595BPR/	ENCSR595BPR	isogenic	spleen	CTCF	hg38
/experiments/ENCSR595KPI/	ENCSR595KPI	isogenic	UCSF-4	H3K4me3	hg38
/experiments/ENCSR596NOF/	ENCSR596NOF	isogenic	skeletal_muscle_myoblast	H3K4me3	hg38
/experiments/ENCSR597BWL/	ENCSR597BWL	isogenic	thyroid_gland	H3K27ac	hg38
/experiments/ENCSR597UDW/	ENCSR597UDW	isogenic	OCI-LY1	H3K27ac	hg38
/experiments/ENCSR597ULV/	ENCSR597ULV	isogenic	VCaP	H3K27ac	hg38
/experiments/ENCSR597VGC/	ENCSR597VGC	isogenic	GM12878	ETV6	hg38
/experiments/ENCSR598GER/	ENCSR598GER	isogenic	K562	CCAR2	hg38
/experiments/ENCSR598UDU/	ENCSR598UDU	isogenic	mesendoderm	H2AK5ac	hg38
/experiments/ENCSR601FEB/	ENCSR601FEB	isogenic	spleen	CTCF	hg38
/experiments/ENCSR601OGE/	ENCSR601OGE	isogenic	liver	HNF4A	hg38
/experiments/ENCSR603REQ/	ENCSR603REQ	isogenic	K562	PCBP2	hg38
/experiments/ENCSR604III/	ENCSR604III	isogenic	Karpas-422	H3K79me2	hg38
/experiments/ENCSR604JFH/	ENCSR604JFH	isogenic	OCI-LY3	H3K9me3	hg38
/experiments/ENCSR604QMH/	ENCSR604QMH	isogenic	transverse_colon	H3K27me3	hg38
/experiments/ENCSR605YWG/	ENCSR605YWG	isogenic	HepG2	TBX3	hg38
/experiments/ENCSR607ARN/	ENCSR607ARN	isogenic	esophagus_muscularis_mucosa	H3K4me3	hg38
/experiments/ENCSR608VNA/	ENCSR608VNA	isogenic	neural_cell	H3K4me3	hg38
/experiments/ENCSR608WPS/	ENCSR608WPS	isogenic	transverse_colon	CTCF	hg38
/experiments/ENCSR608XTF/	ENCSR608XTF	isogenic	K562	RNF2	hg38
/experiments/ENCSR610IIJ/	ENCSR610IIJ	anisogenic	effector_memory_CD4-positive_alpha-beta_T_cell	H3K36me3	hg38
/experiments/ENCSR611CRY/	ENCSR611CRY	isogenic	GM23248	H3K79me2	hg38
/experiments/ENCSR611JJS/	ENCSR611JJS	isogenic	A673	CTCF	hg38
/experiments/ENCSR611WZO/	ENCSR611WZO	isogenic	HeLa-S3	SREBF2	hg38
/experiments/ENCSR613NUC/	ENCSR613NUC	isogenic	K562	ARNT	hg38
/experiments/ENCSR615YKN/	ENCSR615YKN	isogenic	UCSF-4	H3K4me1	hg38
/experiments/ENCSR616MOB/	ENCSR616MOB	isogenic	A549	CBX8	hg38
/experiments/ENCSR617RSQ/	ENCSR617RSQ	isogenic	PC-3	EZH2phosphoT487	hg38
/experiments/ENCSR618GDK/	ENCSR618GDK	isogenic	K562	CEBPZ	hg38
/experiments/ENCSR618HNF/	ENCSR618HNF	isogenic	HEK293	TRIM28	hg38
/experiments/ENCSR618ICR/	ENCSR618ICR	isogenic	A549	RCOR1	hg38
/experiments/ENCSR620DUQ/	ENCSR620DUQ	isogenic	MCF-7	CREB1	hg38
/experiments/ENCSR620YNB/	ENCSR620YNB	isogenic	HepG2	KAT2B	hg38
/experiments/ENCSR621ATC/	ENCSR621ATC	isogenic	K562	ZNF184	hg38
/experiments/ENCSR621FNM/	ENCSR621FNM	anisogenic	foreskin_keratinocyte	H3K27me3	hg38
/experiments/ENCSR621XWM/	ENCSR621XWM	anisogenic	T-cell	H3K36me3	hg38
/experiments/ENCSR623GZY/	ENCSR623GZY	isogenic	DOHH2	H3K79me2	hg38
/experiments/ENCSR623KNM/	ENCSR623KNM	isogenic	A549	ELK1	hg38
/experiments/ENCSR624GNZ/	ENCSR624GNZ	isogenic	HepG2	SRSF9	hg38
/experiments/ENCSR625ORP/	ENCSR625ORP	isogenic	HepG2	SYNCRIP	hg38
/experiments/ENCSR626QJQ/	ENCSR626QJQ	isogenic	K562	CSDE1	hg38
/experiments/ENCSR626VUC/	ENCSR626VUC	isogenic	GM12878	ETV6	hg38
/experiments/ENCSR627TNG/	ENCSR627TNG	isogenic	DOHH2	H3K9me3	hg38
/experiments/ENCSR628APV/	ENCSR628APV	isogenic	K562	MCM5	hg38
/experiments/ENCSR629TDG/	ENCSR629TDG	isogenic	OCI-LY3	H2AFZ	hg38
/experiments/ENCSR630IBN/	ENCSR630IBN	isogenic	KOPT-K1	H3K4me1	hg38
/experiments/ENCSR631BPS/	ENCSR631BPS	anisogenic	CD8-positive_alpha-beta_T_cell	H3K4me1	hg38
/experiments/ENCSR631RJR/	ENCSR631RJR	isogenic	H1	H3K4me1	hg38
/experiments/ENCSR632TJQ/	ENCSR632TJQ	isogenic	K562	ILF3	hg38
/experiments/ENCSR634IIF/	ENCSR634IIF	isogenic	trophoblast_cell	H2BK12ac	hg38
/experiments/ENCSR634MAK/	ENCSR634MAK	isogenic	HUES64	H3K27me3	hg38
/experiments/ENCSR634OAQ/	ENCSR634OAQ	isogenic	NCI-H929	CTCF	hg38
/experiments/ENCSR634ZGP/	ENCSR634ZGP	isogenic	HeLa-S3	UBTF	hg38
/experiments/ENCSR635EXI/	ENCSR635EXI	isogenic	K562	ZSCAN29	hg38
/experiments/ENCSR635IRN/	ENCSR635IRN	isogenic	spleen	H3K4me1	hg38
/experiments/ENCSR635OSG/	ENCSR635OSG	anisogenic	liver	RAD21	hg38
/experiments/ENCSR636EYA/	ENCSR636EYA	isogenic	MCF-7	CTBP1	hg38
/experiments/ENCSR636MKU/	ENCSR636MKU	isogenic	GM12878	BACH1	hg38
/experiments/ENCSR636YLV/	ENCSR636YLV	isogenic	A549	MAZ	hg38
/experiments/ENCSR637IOH/	ENCSR637IOH	anisogenic	naive_thymus-derived_CD4-positive_alpha-beta_T_cell	H3K27me3	hg38
/experiments/ENCSR637QAM/	ENCSR637QAM	isogenic	GM12878	TRIM22	hg38
/experiments/ENCSR637RLN/	ENCSR637RLN	isogenic	hepatocyte	H3K27me3	hg38
/experiments/ENCSR638FRE/	ENCSR638FRE	isogenic	OCI-LY3	H3K36me3	hg38
/experiments/ENCSR638QHV/	ENCSR638QHV	isogenic	K562	ELF4	hg38
/experiments/ENCSR638QYO/	ENCSR638QYO	isogenic	A549	SREBF2	hg38
/experiments/ENCSR639GWS/	ENCSR639GWS	isogenic	A549	KDM1A	hg38
/experiments/ENCSR639NMN/	ENCSR639NMN	isogenic	thyroid_gland	H3K4me1	hg38
/experiments/ENCSR639RHG/	ENCSR639RHG	isogenic	MCF-7	H4K20me1	hg38
/experiments/ENCSR640XRV/	ENCSR640XRV	isogenic	transverse_colon	H3K27ac	hg38
/experiments/ENCSR641BSL/	ENCSR641BSL	isogenic	K562	AGO1	hg38
/experiments/ENCSR642CSX/	ENCSR642CSX	isogenic	prostate_gland	H3K4me1	hg38
/experiments/ENCSR642VZY/	ENCSR642VZY	isogenic	K562	KDM4B	hg38
/experiments/ENCSR643KID/	ENCSR643KID	isogenic	transverse_colon	H3K27me3	hg38
/experiments/ENCSR643VTW/	ENCSR643VTW	isogenic	K562	SMARCA4	hg38
/experiments/ENCSR645BCH/	ENCSR645BCH	isogenic	neural_progenitor_cell	H3K4me2	hg38
/experiments/ENCSR647PJW/	ENCSR647PJW	isogenic	K562	SFPQ	hg38
/experiments/ENCSR651JDA/	ENCSR651JDA	isogenic	smooth_muscle_cell	H3K36me3	hg38
/experiments/ENCSR652QNW/	ENCSR652QNW	isogenic	cardiac_muscle_cell	H3K4me3	hg38
/experiments/ENCSR654CQU/	ENCSR654CQU	isogenic	K562	SNIP1	hg38
/experiments/ENCSR654VRX/	ENCSR654VRX	isogenic	neural_cell	H3K27me3	hg38
/experiments/ENCSR656MXA/	ENCSR656MXA	isogenic	neural_progenitor_cell	EZH2phosphoT487	hg38
/experiments/ENCSR657DYL/	ENCSR657DYL	isogenic	GM23338	H3K4me3	hg38
/experiments/ENCSR657EOF/	ENCSR657EOF	isogenic	K562	NFRKB	hg38
/experiments/ENCSR657JLK/	ENCSR657JLK	isogenic	K562	SIN3B	hg38
/experiments/ENCSR657OGA/	ENCSR657OGA	isogenic	SK-N-SH	H3K9me3	hg38
/experiments/ENCSR657PEW/	ENCSR657PEW	isogenic	GM12878	LARP7	hg38
/experiments/ENCSR657RRI/	ENCSR657RRI	isogenic	Loucy	H3K4me3	hg38
/experiments/ENCSR658WFQ/	ENCSR658WFQ	isogenic	K562	NCOA1	hg38
/experiments/ENCSR659LJJ/	ENCSR659LJJ	isogenic	A549	HDAC2	hg38
/experiments/ENCSR659RJP/	ENCSR659RJP	isogenic	spleen	H3K4me1	hg38
/experiments/ENCSR659SCK/	ENCSR659SCK	isogenic	HepG2	TOE1	hg38
/experiments/ENCSR660IQS/	ENCSR660IQS	isogenic	Karpas-422	H3K27ac	hg38
/experiments/ENCSR660RNO/	ENCSR660RNO	isogenic	K562	KDM4B	hg38
/experiments/ENCSR660WQO/	ENCSR660WQO	anisogenic	CD4-positive_alpha-beta_memory_T_cell	H3K4me1	hg38
/experiments/ENCSR661BMA/	ENCSR661BMA	isogenic	SK-N-SH	H3K4me1	hg38
/experiments/ENCSR661KMA/	ENCSR661KMA	isogenic	HCT116	H3K27ac	hg38
/experiments/ENCSR661MUS/	ENCSR661MUS	isogenic	neural_progenitor_cell	H3K4me3	hg38
/experiments/ENCSR663WAR/	ENCSR663WAR	isogenic	H1	REST	hg38
/experiments/ENCSR663ZZZ/	ENCSR663ZZZ	isogenic	MCF-7	MNT	hg38
/experiments/ENCSR664AOA/	ENCSR664AOA	isogenic	K562	TRIM25	hg38
/experiments/ENCSR664KWY/	ENCSR664KWY	isogenic	mesendoderm	H3K4me1	hg38
/experiments/ENCSR664OKA/	ENCSR664OKA	isogenic	IMR-90	ELK1	hg38
/experiments/ENCSR668EVA/	ENCSR668EVA	isogenic	right_atrium_auricular_region	H3K27ac	hg38
/experiments/ENCSR668GBL/	ENCSR668GBL	isogenic	spleen	H3K27ac	hg38
/experiments/ENCSR668LDD/	ENCSR668LDD	isogenic	K562	H3K4me3	hg38
/experiments/ENCSR669NFS/	ENCSR669NFS	isogenic	K562	ARNT	hg38
/experiments/ENCSR670FDA/	ENCSR670FDA	isogenic	K562	NFATC3	hg38
/experiments/ENCSR670JDQ/	ENCSR670JDQ	isogenic	K562	RB1	hg38
/experiments/ENCSR672HBY/	ENCSR672HBY	isogenic	smooth_muscle_cell	H3F3A	hg38
/experiments/ENCSR672HWL/	ENCSR672HWL	anisogenic	common_myeloid_progenitor_CD34-positive	H3K4me3	hg38
/experiments/ENCSR672XZZ/	ENCSR672XZZ	isogenic	IMR-90	H3K4me2	hg38
/experiments/ENCSR675FLJ/	ENCSR675FLJ	isogenic	H1	H4K5ac	hg38
/experiments/ENCSR675LRO/	ENCSR675LRO	isogenic	K562	MLLT1	hg38
/experiments/ENCSR677EZB/	ENCSR677EZB	isogenic	endodermal_cell	H3K36me3	hg38
/experiments/ENCSR677XPJ/	ENCSR677XPJ	isogenic	neural_progenitor_cell	H2AFZ	hg38
/experiments/ENCSR678AFU/	ENCSR678AFU	isogenic	OCI-LY1	H3F3A	hg38
/experiments/ENCSR679CHH/	ENCSR679CHH	isogenic	SK-N-MC	H3K9me3	hg38
/experiments/ENCSR680OFU/	ENCSR680OFU	isogenic	HeLa-S3	EP300	hg38
/experiments/ENCSR680UQE/	ENCSR680UQE	isogenic	GM12878	IKZF2	hg38
/experiments/ENCSR681AIW/	ENCSR681AIW	isogenic	iPS_DF_6.9	H3K9me3	hg38
/experiments/ENCSR681HMF/	ENCSR681HMF	anisogenic	common_myeloid_progenitor_CD34-positive	H3K4me3	hg38
/experiments/ENCSR681NOM/	ENCSR681NOM	isogenic	GM12878	CEBPB	hg38
/experiments/ENCSR681WHQ/	ENCSR681WHQ	isogenic	HepG2	ETS1	hg38
/experiments/ENCSR683CSF/	ENCSR683CSF	isogenic	HepG2	ZNF207	hg38
/experiments/ENCSR684BMS/	ENCSR684BMS	isogenic	MM.1S	H4K20me1	hg38
/experiments/ENCSR686EYO/	ENCSR686EYO	isogenic	K562	KHSRP	hg38
/experiments/ENCSR686SOV/	ENCSR686SOV	isogenic	MCF-7	NCOA3	hg38
/experiments/ENCSR689QUB/	ENCSR689QUB	isogenic	hepatocyte	H3K4me1	hg38
/experiments/ENCSR689SFJ/	ENCSR689SFJ	isogenic	body_of_pancreas	H3K36me3	hg38
/experiments/ENCSR690CSD/	ENCSR690CSD	isogenic	prostate_gland	H3K27me3	hg38
/experiments/ENCSR690GLT/	ENCSR690GLT	isogenic	ectodermal_cell	H3K27me3	hg38
/experiments/ENCSR690GUG/	ENCSR690GUG	isogenic	K562	U2AF1	hg38
/experiments/ENCSR692CTK/	ENCSR692CTK	isogenic	neural_stem_progenitor_cell	H3K27me3	hg38
/experiments/ENCSR692HIO/	ENCSR692HIO	isogenic	NCI-H929	H3K4me2	hg38
/experiments/ENCSR694CDP/	ENCSR694CDP	anisogenic	CD8-positive_alpha-beta_T_cell	H3K36me3	hg38
/experiments/ENCSR694LBI/	ENCSR694LBI	isogenic	neural_stem_progenitor_cell	H3K27me3	hg38
/experiments/ENCSR695DDA/	ENCSR695DDA	isogenic	endodermal_cell	H3K9ac	hg38
/experiments/ENCSR695EQB/	ENCSR695EQB	isogenic	K562	ZNF24	hg38
/experiments/ENCSR695HYL/	ENCSR695HYL	isogenic	hepatocyte	H3K79me2	hg38
/experiments/ENCSR695SCQ/	ENCSR695SCQ	isogenic	PC-3	H3K79me2	hg38
/experiments/ENCSR696MBC/	ENCSR696MBC	isogenic	HepG2	SRSF4	hg38
/experiments/ENCSR697CUP/	ENCSR697CUP	isogenic	MCF-7	HCFC1	hg38
/experiments/ENCSR697RIW/	ENCSR697RIW	isogenic	gastrocnemius_medialis	H3K9me3	hg38
/experiments/ENCSR697YLJ/	ENCSR697YLJ	isogenic	K562	CBFA2T3	hg38
/experiments/ENCSR698CKZ/	ENCSR698CKZ	isogenic	MM.1S	H2AFZ	hg38
/experiments/ENCSR699PVC/	ENCSR699PVC	isogenic	K562	CBFA2T2	hg38
/experiments/ENCSR699YFX/	ENCSR699YFX	isogenic	MCF-7	CLOCK	hg38
/experiments/ENCSR700VCN/	ENCSR700VCN	isogenic	GM23338	H3K9me2	hg38
/experiments/ENCSR701AQS/	ENCSR701AQS	isogenic	MCF-7	ZNF592	hg38
/experiments/ENCSR701KJD/	ENCSR701KJD	isogenic	mesenchymal_stem_cell	H3K9ac	hg38
/experiments/ENCSR701ZDB/	ENCSR701ZDB	isogenic	OCI-LY3	H3K4me2	hg38
/experiments/ENCSR702BYX/	ENCSR702BYX	isogenic	MCF-7	NFIB	hg38
/experiments/ENCSR702GMW/	ENCSR702GMW	isogenic	PC-9	EZH2phosphoT487	hg38
/experiments/ENCSR702RZM/	ENCSR702RZM	anisogenic	CD4-positive_alpha-beta_memory_T_cell	H3K27me3	hg38
/experiments/ENCSR703KWN/	ENCSR703KWN	isogenic	MM.1S	EZH2	hg38
/experiments/ENCSR703KXH/	ENCSR703KXH	isogenic	H1	H2AK5ac	hg38
/experiments/ENCSR704BRU/	ENCSR704BRU	isogenic	iPS_DF_19.11	H3K9me3	hg38
/experiments/ENCSR705SZP/	ENCSR705SZP	isogenic	PC-9	H3K79me2	hg38
/experiments/ENCSR706RRA/	ENCSR706RRA	isogenic	IMR-90	H4K5ac	hg38
/experiments/ENCSR706YUH/	ENCSR706YUH	isogenic	GM12878	SMARCA5	hg38
/experiments/ENCSR707IUN/	ENCSR707IUN	isogenic	HeLa-S3	NFE2L2	hg38
/experiments/ENCSR707QWA/	ENCSR707QWA	isogenic	K562	NR2F6	hg38
/experiments/ENCSR708BMV/	ENCSR708BMV	isogenic	esophagus_muscularis_mucosa	H3K9me3	hg38
/experiments/ENCSR709APF/	ENCSR709APF	isogenic	spleen	H3K9me3	hg38
/experiments/ENCSR710WLO/	ENCSR710WLO	isogenic	K562	MGA	hg38
/experiments/ENCSR711SNW/	ENCSR711SNW	isogenic	K562	NCOA1	hg38
/experiments/ENCSR711VWL/	ENCSR711VWL	isogenic	K562	HDAC1	hg38
/experiments/ENCSR711XNY/	ENCSR711XNY	isogenic	GM12878	PKNOX1	hg38
/experiments/ENCSR713QLX/	ENCSR713QLX	isogenic	IMR-90	H3K79me2	hg38
/experiments/ENCSR714KGG/	ENCSR714KGG	isogenic	neural_cell	H3K36me3	hg38
/experiments/ENCSR714TJD/	ENCSR714TJD	isogenic	A673	H3K27ac	hg38
/experiments/ENCSR714YZG/	ENCSR714YZG	isogenic	HepG2	ETV4	hg38
/experiments/ENCSR715CCR/	ENCSR715CCR	isogenic	K562	DPF2	hg38
/experiments/ENCSR716CWA/	ENCSR716CWA	anisogenic	naive_thymus-derived_CD4-positive_alpha-beta_T_cell	H3K36me3	hg38
/experiments/ENCSR718BTD/	ENCSR718BTD	isogenic	vagina	H3K27ac	hg38
/experiments/ENCSR718SDE/	ENCSR718SDE	isogenic	K562	RLF	hg38
/experiments/ENCSR719FEJ/	ENCSR719FEJ	isogenic	KOPT-K1	H3K27ac	hg38
/experiments/ENCSR720HUL/	ENCSR720HUL	isogenic	K562	E2F1	hg38
/experiments/ENCSR720ZAX/	ENCSR720ZAX	isogenic	neural_progenitor_cell	H4K20me1	hg38
/experiments/ENCSR724GSW/	ENCSR724GSW	isogenic	K562	SAFB2	hg38
/experiments/ENCSR724GUS/	ENCSR724GUS	anisogenic	CD4-positive_alpha-beta_memory_T_cell	H3K27ac	hg38
/experiments/ENCSR725ELR/	ENCSR725ELR	isogenic	MCF-7	LARP7	hg38
/experiments/ENCSR725VFL/	ENCSR725VFL	isogenic	GM12878	TCF12	hg38
/experiments/ENCSR726HTS/	ENCSR726HTS	isogenic	spleen	H3K27ac	hg38
/experiments/ENCSR726LZG/	ENCSR726LZG	isogenic	PC-9	H3K27me3	hg38
/experiments/ENCSR726WVB/	ENCSR726WVB	isogenic	substantia_nigra	H3K27ac	hg38
/experiments/ENCSR728SZE/	ENCSR728SZE	isogenic	H1	H4K20me1	hg38
/experiments/ENCSR729ENO/	ENCSR729ENO	isogenic	GM23338	H3K27ac	hg38
/experiments/ENCSR729LGA/	ENCSR729LGA	isogenic	MCF-7	SP1	hg38
/experiments/ENCSR730FLZ/	ENCSR730FLZ	isogenic	ES-I3	H3K4me1	hg38
/experiments/ENCSR730POX/	ENCSR730POX	isogenic	H9	H3K4me2	hg38
/experiments/ENCSR730TBC/	ENCSR730TBC	isogenic	HepG2	MNT	hg38
/experiments/ENCSR731LHZ/	ENCSR731LHZ	isogenic	K562	E4F1	hg38
/experiments/ENCSR731OMG/	ENCSR731OMG	anisogenic	common_myeloid_progenitor_CD34-positive	H3K36me3	hg38
/experiments/ENCSR732NFR/	ENCSR732NFR	isogenic	neural_stem_progenitor_cell	H2AK5ac	hg38
/experiments/ENCSR732PJX/	ENCSR732PJX	isogenic	GM12878	NKRF	hg38
/experiments/ENCSR734ESI/	ENCSR734ESI	anisogenic	common_myeloid_progenitor_CD34-positive	H3K9me3	hg38
/experiments/ENCSR734NCK/	ENCSR734NCK	isogenic	H9	H2BK15ac	hg38
/experiments/ENCSR734QPK/	ENCSR734QPK	isogenic	UCSF-4	H3K36me3	hg38
/experiments/ENCSR735KEY/	ENCSR735KEY	isogenic	liver	FOXA1	hg38
/experiments/ENCSR736ALU/	ENCSR736ALU	isogenic	gastrocnemius_medialis	H3K27ac	hg38
/experiments/ENCSR736BUG/	ENCSR736BUG	isogenic	liver	EGR1	hg38
/experiments/ENCSR736ZEG/	ENCSR736ZEG	anisogenic	foreskin_keratinocyte	H3K27ac	hg38
/experiments/ENCSR737LTZ/	ENCSR737LTZ	isogenic	K562	MYNN	hg38
/experiments/ENCSR738BJJ/	ENCSR738BJJ	isogenic	H9	H2BK12ac	hg38
/experiments/ENCSR739BZR/	ENCSR739BZR	isogenic	H1	H2BK15ac	hg38
/experiments/ENCSR739IHN/	ENCSR739IHN	isogenic	GM12878	TBX21	hg38
/experiments/ENCSR740FYN/	ENCSR740FYN	isogenic	GM23338	H3K4me2	hg38
/experiments/ENCSR741FIA/	ENCSR741FIA	isogenic	H9	H2BK5ac	hg38
/experiments/ENCSR741STU/	ENCSR741STU	isogenic	DOHH2	H3K27ac	hg38
/experiments/ENCSR742IDN/	ENCSR742IDN	isogenic	K562	NR2C1	hg38
/experiments/ENCSR742TMU/	ENCSR742TMU	isogenic	K562	ZNF282	hg38
/experiments/ENCSR743GCE/	ENCSR743GCE	isogenic	uterus	H3K4me3	hg38
/experiments/ENCSR744WOO/	ENCSR744WOO	isogenic	K562	TCF12	hg38
/experiments/ENCSR746CUY/	ENCSR746CUY	isogenic	mesenchymal_stem_cell	H3K9me3	hg38
/experiments/ENCSR746XEG/	ENCSR746XEG	isogenic	GM12878	NFXL1	hg38
/experiments/ENCSR747BYL/	ENCSR747BYL	isogenic	A673	H3K27me3	hg38
/experiments/ENCSR747HAM/	ENCSR747HAM	isogenic	ectodermal_cell	H3K27ac	hg38
/experiments/ENCSR747ZDF/	ENCSR747ZDF	isogenic	OCI-LY7	H4K20me1	hg38
/experiments/ENCSR748LUA/	ENCSR748LUA	isogenic	thyroid_gland	H3K27me3	hg38
/experiments/ENCSR748RBT/	ENCSR748RBT	isogenic	prostate_gland	H3K4me3	hg38
/experiments/ENCSR749ABB/	ENCSR749ABB	isogenic	transverse_colon	H3K36me3	hg38
/experiments/ENCSR750ZCV/	ENCSR750ZCV	anisogenic	effector_memory_CD4-positive_alpha-beta_T_cell	H3K9me3	hg38
/experiments/ENCSR751CJG/	ENCSR751CJG	isogenic	GM12878	CHD4	hg38
/experiments/ENCSR752NDX/	ENCSR752NDX	isogenic	HepG2	ZNF282	hg38
/experiments/ENCSR752UOD/	ENCSR752UOD	isogenic	MCF-7	H3K27ac	hg38
/experiments/ENCSR753GIA/	ENCSR753GIA	isogenic	HEK293T	TARDBP	hg38
/experiments/ENCSR753RYH/	ENCSR753RYH	isogenic	mesenchymal_stem_cell	H2AK5ac	hg38
/experiments/ENCSR754MUD/	ENCSR754MUD	isogenic	HepG2	SKI	hg38
/experiments/ENCSR754ZHU/	ENCSR754ZHU	isogenic	K562	SNRNP70	hg38
/experiments/ENCSR756ZKG/	ENCSR756ZKG	isogenic	OCI-LY3	CTCF	hg38
/experiments/ENCSR757EMK/	ENCSR757EMK	isogenic	MCF-7	SUZ12	hg38
/experiments/ENCSR757IIU/	ENCSR757IIU	isogenic	K562	HMBOX1	hg38
/experiments/ENCSR758GMX/	ENCSR758GMX	isogenic	hepatocyte	H3K9me3	hg38
/experiments/ENCSR758OEC/	ENCSR758OEC	isogenic	MM.1S	H3K27ac	hg38
/experiments/ENCSR760EGQ/	ENCSR760EGQ	isogenic	body_of_pancreas	H3K9me3	hg38
/experiments/ENCSR760UKJ/	ENCSR760UKJ	isogenic	HEK293T	ARNT	hg38
/experiments/ENCSR760UVO/	ENCSR760UVO	isogenic	K562	KLF16	hg38
/experiments/ENCSR760ZVL/	ENCSR760ZVL	isogenic	Loucy	H4K20me1	hg38
/experiments/ENCSR761DLU/	ENCSR761DLU	isogenic	MCF-7	H3K27me3	hg38
/experiments/ENCSR761LRR/	ENCSR761LRR	isogenic	MCF-7	ZNF512B	hg38
/experiments/ENCSR763IDK/	ENCSR763IDK	isogenic	prostate_gland	H3K27ac	hg38
/experiments/ENCSR764CZW/	ENCSR764CZW	isogenic	GM12878	ZNF217	hg38
/experiments/ENCSR764KFK/	ENCSR764KFK	isogenic	PC-3	H4K20me1	hg38
/experiments/ENCSR764OXF/	ENCSR764OXF	isogenic	K562	RBM39	hg38
/experiments/ENCSR764YDL/	ENCSR764YDL	isogenic	K562	NR0B1	hg38
/experiments/ENCSR768FWX/	ENCSR768FWX	isogenic	H1	H3K56ac	hg38
/experiments/ENCSR768PFZ/	ENCSR768PFZ	isogenic	prostate_gland	H3K36me3	hg38
/experiments/ENCSR769FOC/	ENCSR769FOC	isogenic	PC-9	H3K27ac	hg38
/experiments/ENCSR769HUN/	ENCSR769HUN	anisogenic	adipocyte	H3K27me3	hg38
/experiments/ENCSR771GTF/	ENCSR771GTF	isogenic	HepG2	SUZ12	hg38
/experiments/ENCSR771QCM/	ENCSR771QCM	isogenic	SU-DHL-6	H3F3A	hg38
/experiments/ENCSR771SNW/	ENCSR771SNW	isogenic	H1	CBX8	hg38
/experiments/ENCSR775GZI/	ENCSR775GZI	isogenic	HUES48	H3K36me3	hg38
/experiments/ENCSR776CYN/	ENCSR776CYN	isogenic	K562	ZFP36	hg38
/experiments/ENCSR777RWW/	ENCSR777RWW	anisogenic	CD4-positive_alpha-beta_T_cell	H3K4me1	hg38
/experiments/ENCSR778QLY/	ENCSR778QLY	isogenic	HEK293T	ELF4	hg38
/experiments/ENCSR778UBR/	ENCSR778UBR	isogenic	GM12878	ARID3A	hg38
/experiments/ENCSR778VGY/	ENCSR778VGY	isogenic	ACC112	H3K4me3	hg38
/experiments/ENCSR779KYW/	ENCSR779KYW	isogenic	OCI-LY3	H4K20me1	hg38
/experiments/ENCSR780BBJ/	ENCSR780BBJ	isogenic	K562	ZZZ3	hg38
/experiments/ENCSR780FXX/	ENCSR780FXX	anisogenic	brain	H3K4me3	hg38
/experiments/ENCSR782WRO/	ENCSR782WRO	isogenic	K562	BMI1	hg38
/experiments/ENCSR783AXV/	ENCSR783AXV	isogenic	smooth_muscle_cell	H3K4me2	hg38
/experiments/ENCSR783QUL/	ENCSR783QUL	isogenic	Loucy	EZH2phosphoT487	hg38
/experiments/ENCSR784AQY/	ENCSR784AQY	isogenic	DOHH2	H3K36me3	hg38
/experiments/ENCSR784FYS/	ENCSR784FYS	isogenic	HepG2	RBFOX2	hg38
/experiments/ENCSR784VIQ/	ENCSR784VIQ	isogenic	GM12878	NR2C1	hg38
/experiments/ENCSR784VUY/	ENCSR784VUY	isogenic	H1	RNF2	hg38
/experiments/ENCSR785OKZ/	ENCSR785OKZ	isogenic	GM12878	RB1	hg38
/experiments/ENCSR785UCD/	ENCSR785UCD	isogenic	MCF-7	ZNF8	hg38
/experiments/ENCSR785YRL/	ENCSR785YRL	anisogenic	neutrophil	CTCF	hg38
/experiments/ENCSR786GJM/	ENCSR786GJM	isogenic	mesenchymal_stem_cell	H3K4me2	hg38
/experiments/ENCSR786OQY/	ENCSR786OQY	isogenic	K562	ZBTB5	hg38
/experiments/ENCSR787YHR/	ENCSR787YHR	isogenic	spleen	H3K36me3	hg38
/experiments/ENCSR788EQL/	ENCSR788EQL	isogenic	PC-3	H3K4me2	hg38
/experiments/ENCSR788RSW/	ENCSR788RSW	isogenic	K562	SOX6	hg38
/experiments/ENCSR788XNX/	ENCSR788XNX	isogenic	MCF-7	RFX1	hg38
/experiments/ENCSR789GVU/	ENCSR789GVU	isogenic	HEK293T	BHLHE40	hg38
/experiments/ENCSR789RGI/	ENCSR789RGI	anisogenic	B_cell	H3K36me3	hg38
/experiments/ENCSR790EDQ/	ENCSR790EDQ	isogenic	OCI-LY1	H3K4me2	hg38
/experiments/ENCSR790QWJ/	ENCSR790QWJ	isogenic	KMS-11	H4K20me1	hg38
/experiments/ENCSR791AGT/	ENCSR791AGT	isogenic	HepG2	ZNF24	hg38
/experiments/ENCSR791INM/	ENCSR791INM	isogenic	SK-N-SH	H3K4me2	hg38
/experiments/ENCSR791LZY/	ENCSR791LZY	isogenic	transverse_colon	H3K4me1	hg38
/experiments/ENCSR791OZM/	ENCSR791OZM	isogenic	K562	RBM25	hg38
/experiments/ENCSR792GCH/	ENCSR792GCH	isogenic	H9	H3K27me3	hg38
/experiments/ENCSR792IYC/	ENCSR792IYC	isogenic	K562	BCLAF1	hg38
/experiments/ENCSR792NZO/	ENCSR792NZO	isogenic	iPS-18c	H3K4me3	hg38
/experiments/ENCSR792VLP/	ENCSR792VLP	isogenic	transverse_colon	H3K27ac	hg38
/experiments/ENCSR793HVL/	ENCSR793HVL	isogenic	GM12878	E2F8	hg38
/experiments/ENCSR793USK/	ENCSR793USK	isogenic	PC-9	EZH2	hg38
/experiments/ENCSR794ULT/	ENCSR794ULT	isogenic	HCT116	H3K4me2	hg38
/experiments/ENCSR795IYP/	ENCSR795IYP	isogenic	K562	JUNB	hg38
/experiments/ENCSR796ITY/	ENCSR796ITY	isogenic	K562	NFIC	hg38
/experiments/ENCSR797GOJ/	ENCSR797GOJ	anisogenic	CD8-positive_alpha-beta_T_cell	H3K27me3	hg38
/experiments/ENCSR797SWM/	ENCSR797SWM	isogenic	K562	MITF	hg38
/experiments/ENCSR798EGJ/	ENCSR798EGJ	isogenic	A549	RNF2	hg38
/experiments/ENCSR798ILC/	ENCSR798ILC	isogenic	K562	NCOR1	hg38
/experiments/ENCSR799GOY/	ENCSR799GOY	isogenic	HepG2	YBX1	hg38
/experiments/ENCSR799SLA/	ENCSR799SLA	anisogenic	B_cell	H3K9ac	hg38
/experiments/ENCSR799SRL/	ENCSR799SRL	isogenic	neural_stem_progenitor_cell	H3K27ac	hg38
/experiments/ENCSR800IIW/	ENCSR800IIW	isogenic	neural_stem_progenitor_cell	H3K9me3	hg38
/experiments/ENCSR800QIT/	ENCSR800QIT	isogenic	HepG2	HNF1A	hg38
/experiments/ENCSR801GJU/	ENCSR801GJU	isogenic	HepG2	CBX2	hg38
/experiments/ENCSR801IPH/	ENCSR801IPH	isogenic	gastrocnemius_medialis	H3K27ac	hg38
/experiments/ENCSR801SWX/	ENCSR801SWX	isogenic	MCF-7	TARDBP	hg38
/experiments/ENCSR803EKW/	ENCSR803EKW	isogenic	K562	NCOA2	hg38
/experiments/ENCSR804HMZ/	ENCSR804HMZ	isogenic	HepG2	HNRNPLL	hg38
/experiments/ENCSR804MAP/	ENCSR804MAP	isogenic	HUES64	H3K27ac	hg38
/experiments/ENCSR804MDH/	ENCSR804MDH	isogenic	SU-DHL-6	H3K4me2	hg38
/experiments/ENCSR804SRO/	ENCSR804SRO	isogenic	IMR-90	H4K20me1	hg38
/experiments/ENCSR805DRK/	ENCSR805DRK	anisogenic	CD4-positive_alpha-beta_memory_T_cell	H3K36me3	hg38
/experiments/ENCSR807BGP/	ENCSR807BGP	isogenic	K562	MTA1	hg38
/experiments/ENCSR807LJO/	ENCSR807LJO	isogenic	ectodermal_cell	H3K4me3	hg38
/experiments/ENCSR808AKZ/	ENCSR808AKZ	isogenic	K562	BCOR	hg38
/experiments/ENCSR809CVZ/	ENCSR809CVZ	isogenic	mesenchymal_stem_cell	H2BK5ac	hg38
/experiments/ENCSR810BDB/	ENCSR810BDB	isogenic	HCT116	H3K27me3	hg38
/experiments/ENCSR810WXH/	ENCSR810WXH	isogenic	MCF-7	TOE1	hg38
/experiments/ENCSR811NNT/	ENCSR811NNT	isogenic	neural_stem_progenitor_cell	H2BK120ac	hg38
/experiments/ENCSR813DCK/	ENCSR813DCK	isogenic	GM12878	SMAD1	hg38
/experiments/ENCSR813ZEY/	ENCSR813ZEY	isogenic	transverse_colon	H3K4me3	hg38
/experiments/ENCSR814AJH/	ENCSR814AJH	isogenic	K562	SRSF9	hg38
/experiments/ENCSR814KIO/	ENCSR814KIO	isogenic	H1	CBX5	hg38
/experiments/ENCSR814XPE/	ENCSR814XPE	isogenic	H1	H3K4me3	hg38
/experiments/ENCSR815DXY/	ENCSR815DXY	isogenic	trophoblast_cell	H3K9ac	hg38
/experiments/ENCSR815LBP/	ENCSR815LBP	isogenic	H1	H3K23ac	hg38
/experiments/ENCSR815ZDS/	ENCSR815ZDS	isogenic	K562	SREBF1	hg38
/experiments/ENCSR816JBG/	ENCSR816JBG	isogenic	neural_cell	H2AFZ	hg38
/experiments/ENCSR817HTJ/	ENCSR817HTJ	anisogenic	foreskin_keratinocyte	CTCF	hg38
/experiments/ENCSR817QKV/	ENCSR817QKV	isogenic	K562	EP400	hg38
/experiments/ENCSR819ATC/	ENCSR819ATC	isogenic	GM12878	MYB	hg38
/experiments/ENCSR819HSS/	ENCSR819HSS	isogenic	skeletal_muscle_satellite_cell	H3K4me3	hg38
/experiments/ENCSR819LHG/	ENCSR819LHG	isogenic	K562	FOXA1	hg38
/experiments/ENCSR820GND/	ENCSR820GND	isogenic	K562	RNF2	hg38
/experiments/ENCSR822AHX/	ENCSR822AHX	isogenic	GM12878	IKZF2	hg38
/experiments/ENCSR822CCM/	ENCSR822CCM	isogenic	K562	ARID1B	hg38
/experiments/ENCSR822CEA/	ENCSR822CEA	isogenic	neural_cell	CTCF	hg38
/experiments/ENCSR822LBD/	ENCSR822LBD	isogenic	K562	RBFOX2	hg38
/experiments/ENCSR823BHO/	ENCSR823BHO	isogenic	endodermal_cell	H3K9me3	hg38
/experiments/ENCSR824UNY/	ENCSR824UNY	isogenic	mesenchymal_stem_cell	H3K36me3	hg38
/experiments/ENCSR825MZS/	ENCSR825MZS	isogenic	HepG2	TAF15	hg38
/experiments/ENCSR826MTK/	ENCSR826MTK	isogenic	spleen	H3K27me3	hg38
/experiments/ENCSR826UTD/	ENCSR826UTD	isogenic	PC-3	H3K27ac	hg38
/experiments/ENCSR826VJY/	ENCSR826VJY	anisogenic	neutrophil	H3K4me1	hg38
/experiments/ENCSR827NKO/	ENCSR827NKO	isogenic	body_of_pancreas	H3K4me1	hg38
/experiments/ENCSR828NCB/	ENCSR828NCB	isogenic	GM12878	GATAD2B	hg38
/experiments/ENCSR828WZG/	ENCSR828WZG	anisogenic	CD4-positive_alpha-beta_T_cell	H3K36me3	hg38
/experiments/ENCSR831EDZ/	ENCSR831EDZ	isogenic	spleen	H3K4me1	hg38
/experiments/ENCSR831EIW/	ENCSR831EIW	isogenic	HEK293T	FOXM1	hg38
[truncated: 1,100 more rows]
